# Supplementary material for: Revision of the genus Coccidula Kugelann (Coleoptera, Coccinellidae)
Source: Zookeys. 2021 Jun 11;1043:61–85. doi: 10.3897/zookeys.1043.65829 (PMC8213682; doi:10.3897/zookeys.1043.65829)
Supplement: XML Treatment for Coccidula [file zookeys.1043.65829-treatment1.xml]

<!DOCTYPE tp:taxon-treatment
  PUBLIC "-//TaxonX//DTD Taxonomic Treatment Publishing DTD v0 20100105//EN" "tax-treatment-NSO.dtd">
<tp:taxon-treatment xmlns:tp="http://www.plazi.org/taxpub"><tp:treatment-meta><kwd-group><label>Taxon classification</label><kwd><named-content xmlns:xlink="http://www.w3.org/1999/xlink" content-type="kingdom">Animalia</named-content></kwd><kwd><named-content xmlns:xlink="http://www.w3.org/1999/xlink" content-type="order">Coleoptera</named-content></kwd><kwd><named-content xmlns:xlink="http://www.w3.org/1999/xlink" content-type="family">Coccinellidae</named-content></kwd></kwd-group><mixed-citation publication-type="journal"><person-group><name><surname>Szawaryn</surname><given-names>Karol</given-names></name><name><surname>Nedvěd</surname><given-names>Oldřich</given-names></name><name><surname>Biranvand</surname><given-names>Amir</given-names></name><name><surname>Czerwiński</surname><given-names>Tomasz</given-names></name><name><surname>Nattier</surname><given-names>Romain</given-names></name></person-group><article-title>Revision of the genus <italic><tp:taxon-name><tp:taxon-name-part taxon-name-part-type="genus" reg="Coccidula">Coccidula</tp:taxon-name-part></tp:taxon-name></italic> Kugelann (<tp:taxon-name><tp:taxon-name-part taxon-name-part-type="order">Coleoptera</tp:taxon-name-part></tp:taxon-name>, <tp:taxon-name><tp:taxon-name-part taxon-name-part-type="family">Coccinellidae</tp:taxon-name-part></tp:taxon-name>)</article-title><source>Zookeys</source><day>11</day><month>6</month><year>2021</year><volume>1043</volume><fpage>61</fpage><lpage>85</lpage><pub-id pub-id-type="doi">10.3897/zookeys.1043.65829</pub-id></mixed-citation></tp:treatment-meta><tp:nomenclature><tp:taxon-name><object-id xmlns:xlink="http://www.w3.org/1999/xlink" content-type="arpha" xlink:type="simple">1336C156-E005-5A7D-8D59-839CE87A724A</object-id>
                <tp:taxon-name-part taxon-name-part-type="genus" reg="Coccidula">Coccidula</tp:taxon-name-part>
              </tp:taxon-name><tp:taxon-authority>Kugelann, 1798</tp:taxon-authority><tp:nomenclature-citation-list><tp:nomenclature-citation><tp:taxon-name>
                    <tp:taxon-name-part taxon-name-part-type="genus" reg="Coccidula">Coccidula</tp:taxon-name-part>
                  </tp:taxon-name><comment>Kugelann, 1798: 421. Type species: <tp:taxon-name><tp:taxon-name-part taxon-name-part-type="genus" reg="Chrysomela">Chrysomela</tp:taxon-name-part> <tp:taxon-name-part taxon-name-part-type="species" reg="scutellata">scutellata</tp:taxon-name-part></tp:taxon-name> Herbst, 1783, by subsequent designation by <xref ref-type="bibr" rid="B5">Crotch 1874</xref>.</comment></tp:nomenclature-citation><tp:nomenclature-citation><tp:taxon-name>
                    <tp:taxon-name-part taxon-name-part-type="genus" reg="Strongylus">Strongylus</tp:taxon-name-part>
                  </tp:taxon-name><comment>Panzer, 1813: 114.</comment></tp:nomenclature-citation><tp:nomenclature-citation><tp:taxon-name>
                    <tp:taxon-name-part taxon-name-part-type="genus" reg="Cacidula">Cacidula</tp:taxon-name-part>
                  </tp:taxon-name><comment>Dejean, 1821: 132. Type species: <tp:taxon-name><tp:taxon-name-part taxon-name-part-type="genus" reg="Chrysomela">Chrysomela</tp:taxon-name-part> <tp:taxon-name-part taxon-name-part-type="species" reg="pectoralis">pectoralis</tp:taxon-name-part></tp:taxon-name> Fabricius, 1792 (=<tp:taxon-name><tp:taxon-name-part taxon-name-part-type="genus" reg="Dermestes">Dermestes</tp:taxon-name-part> <tp:taxon-name-part taxon-name-part-type="species" reg="rufus">rufus</tp:taxon-name-part></tp:taxon-name> Herbst, 1783).</comment></tp:nomenclature-citation><tp:nomenclature-citation><tp:taxon-name>
                    <tp:taxon-name-part taxon-name-part-type="genus" reg="Cacicula">Cacicula</tp:taxon-name-part>
                  </tp:taxon-name><comment>Stephens, 1831: 397.</comment></tp:nomenclature-citation></tp:nomenclature-citation-list></tp:nomenclature><tp:treatment-sec sec-type="diagnosis" id="SECID0E5BAE"><title>Diagnosis.</title><p>Representatives of the genus <italic><tp:taxon-name><tp:taxon-name-part taxon-name-part-type="genus" reg="Coccidula">Coccidula</tp:taxon-name-part></tp:taxon-name></italic> with its general body shape may resemble <italic><tp:taxon-name><tp:taxon-name-part taxon-name-part-type="genus" reg="Tetrabrachys">Tetrabrachys</tp:taxon-name-part></tp:taxon-name></italic> Kapur, however, it can be separated based on the structure of the tarsi which are tetramerous in both genera but in <italic><tp:taxon-name><tp:taxon-name-part taxon-name-part-type="genus" reg="Coccidula">Coccidula</tp:taxon-name-part></tp:taxon-name></italic> the first tarsomere is sub-triangularly broadened apically and the second is elongate and distinctly lobbed, while in <italic><tp:taxon-name><tp:taxon-name-part taxon-name-part-type="genus" reg="Tetrabrachys">Tetrabrachys</tp:taxon-name-part></tp:taxon-name></italic> both the first and second are narrow, elongate and without lobes. Moreover, in <italic><tp:taxon-name><tp:taxon-name-part taxon-name-part-type="genus" reg="Tetrabrachys">Tetrabrachys</tp:taxon-name-part></tp:taxon-name></italic> the apical maxillary palpomere is widely securiform, and beetles are brachypterous, while in <italic><tp:taxon-name><tp:taxon-name-part taxon-name-part-type="genus" reg="Coccidula">Coccidula</tp:taxon-name-part></tp:taxon-name></italic> the apical maxillary palpomere is only slightly widened and the second pair of wings is functional. <italic><tp:taxon-name><tp:taxon-name-part taxon-name-part-type="genus" reg="Coccidula">Coccidula</tp:taxon-name-part></tp:taxon-name></italic> is also externally similar to European species of <italic><tp:taxon-name><tp:taxon-name-part taxon-name-part-type="genus" reg="Rhyzobius">Rhyzobius</tp:taxon-name-part></tp:taxon-name></italic> but it can be separated based on the following characters: body almost parallel sided, elytra covered with punctures of two sizes, larger punctures arranged in nine rows (in <italic><tp:taxon-name><tp:taxon-name-part taxon-name-part-type="genus" reg="Coccidula">C.</tp:taxon-name-part> <tp:taxon-name-part taxon-name-part-type="species" reg="litophiloides">litophiloides</tp:taxon-name-part></tp:taxon-name></italic> some of them are reduced), base of the pronotum not bordered, while in <italic><tp:taxon-name><tp:taxon-name-part taxon-name-part-type="genus" reg="Rhyzobius">Rhyzobius</tp:taxon-name-part></tp:taxon-name></italic> the lateral body outline is broadly rounded, the elytra are covered with single sized, randomly arranged punctures, and base of the pronotum with distinct bordering line.</p></tp:treatment-sec><tp:treatment-sec sec-type="description" id="SECID0EOEAE"><title>Description.</title><p>Body elongate-oval, with sides parallel (Fig. <xref ref-type="fig" rid="F1">1C–H</xref>), body flattened in lateral view, convex in cross-section; dorsum covered with setiferous punctures of two sizes (Figs <xref ref-type="fig" rid="F7">7A</xref>, <xref ref-type="fig" rid="F9">9A</xref>), hairs directed forwards on pronotum, backwards on elytra.</p><fig id="F1" position="float" orientation="portrait"><object-id xmlns:xlink="http://www.w3.org/1999/xlink" content-type="doi" xlink:type="simple">10.3897/zookeys.1043.65829.figure1</object-id><object-id xmlns:xlink="http://www.w3.org/1999/xlink" content-type="arpha" xlink:type="simple">E1C73F61-0CDE-5E30-9CB6-72F4C4FB7891</object-id><label>Figure 1.</label><caption><p>Immature stages and habitus of adult species of <italic><tp:taxon-name><tp:taxon-name-part taxon-name-part-type="genus" reg="Coccidula">Coccidula</tp:taxon-name-part></tp:taxon-name></italic> Kugelann <bold>A</bold><italic><tp:taxon-name><tp:taxon-name-part taxon-name-part-type="genus" reg="Coccidula">C.</tp:taxon-name-part> <tp:taxon-name-part taxon-name-part-type="species" reg="rufa">rufa</tp:taxon-name-part></tp:taxon-name></italic> larva <bold>B</bold><italic><tp:taxon-name><tp:taxon-name-part taxon-name-part-type="genus" reg="Coccidula">C.</tp:taxon-name-part> <tp:taxon-name-part taxon-name-part-type="species" reg="rufa">rufa</tp:taxon-name-part></tp:taxon-name></italic> pupa <bold>C</bold><italic><tp:taxon-name><tp:taxon-name-part taxon-name-part-type="genus" reg="Coccidula">C.</tp:taxon-name-part> <tp:taxon-name-part taxon-name-part-type="species" reg="lepida">lepida</tp:taxon-name-part></tp:taxon-name></italic>, dorsal <bold>D</bold><italic><tp:taxon-name><tp:taxon-name-part taxon-name-part-type="genus" reg="Coccidula">C.</tp:taxon-name-part> <tp:taxon-name-part taxon-name-part-type="species" reg="lepida">lepida</tp:taxon-name-part></tp:taxon-name></italic>, ventral <bold>E</bold><italic><tp:taxon-name><tp:taxon-name-part taxon-name-part-type="genus" reg="Coccidula">C.</tp:taxon-name-part> <tp:taxon-name-part taxon-name-part-type="species" reg="litophiloides">litophiloides</tp:taxon-name-part></tp:taxon-name></italic><bold>F</bold><italic><tp:taxon-name><tp:taxon-name-part taxon-name-part-type="genus" reg="Coccidula">C.</tp:taxon-name-part> <tp:taxon-name-part taxon-name-part-type="species" reg="reitteri">reitteri</tp:taxon-name-part></tp:taxon-name></italic><bold>G</bold><italic><tp:taxon-name><tp:taxon-name-part taxon-name-part-type="genus" reg="Coccidula">C.</tp:taxon-name-part> <tp:taxon-name-part taxon-name-part-type="species" reg="rufa">rufa</tp:taxon-name-part></tp:taxon-name></italic><bold>H</bold><italic><tp:taxon-name><tp:taxon-name-part taxon-name-part-type="genus" reg="Coccidula">C.</tp:taxon-name-part> <tp:taxon-name-part taxon-name-part-type="species" reg="scutellata">scutellata</tp:taxon-name-part></tp:taxon-name></italic><bold>A, B</bold> Gilles San Martin, Wikimedia Commons <bold>C, D</bold> Danny Haelewaters <bold>G, H</bold> Udo Schmidt. Scale bars: 1 mm (<bold>C–H</bold>).</p></caption><graphic xmlns:xlink="http://www.w3.org/1999/xlink" xlink:href="zookeys-1043-061-g001.jpg" position="float" orientation="portrait" xlink:type="simple" id="oo_554376.jpg"><uri content-type="original_file" xlink:type="simple">https://binary.pensoft.net/fig/554376</uri></graphic></fig><p>Head partially withdrawn into prothorax (Fig. <xref ref-type="fig" rid="F1">1C–H</xref>); ventral antennal grooves shallow and moderately long, extending to posterior border of an eye (Fig. <xref ref-type="fig" rid="F3">3E</xref>). Eyes prominent, coarsely facetted (7–8 ommatidia per eye width), ocular canthus distinct, about as long as 4–5 ommatidium diameters; interocular distance about 3× as eye diameter; interfacetal setae present only in basal part; temple behind eye distinctly longer than eye (Fig. <xref ref-type="fig" rid="F3">3E</xref>). Antennal insertion placed laterally, invisible from above, distance between antennal insertions about same as between eyes; frons around antennal insertions slightly expanded, covering antennal insertions, anterior tentorial pits placed ventrally below antennal insertions. Antennae (Figs <xref ref-type="fig" rid="F5">5A, E</xref>, <xref ref-type="fig" rid="F7">7A, D</xref>) longer than maximum head width including eyes, composed of 11 antennomeres (AN); scape simple, without projections, slightly curved; pedicel distinctly narrower than scape, elongate (1.5× longer than wide); AN 3–8 elongate (AN3 ≈ 3.5×; AN8 ≈ 1.3× longer than wide); AN 9–11 forming a loose, asymmetric club, ultimate AN truncate apically. Frontoclypeus short, transverse, anterior margin straight. Labrum entirely exposed, transverse, anterior margin straight. Mandibles asymmetric, bifid apically (Fig. <xref ref-type="fig" rid="F10">10G</xref>), molar part with basal tooth; prostheca distinct. Maxillary stipes (Figs <xref ref-type="fig" rid="F2">2B</xref>, <xref ref-type="fig" rid="F5">5C</xref>, <xref ref-type="fig" rid="F9">9C</xref>, <xref ref-type="fig" rid="F10">10H</xref>) with distinct groove for reception of maxillary palp in repose; palpomere 2 shorter than terminal (4<sup>th</sup>) one, slightly broadened apically; palpomere 3 about 2.3× shorter than terminal one, subtriangular; terminal palpomere slightly securiform; lacinia with stiff setae on outer margin in apical half, with several additional spurs on surface (Fig. <xref ref-type="fig" rid="F10">10H</xref>). Labial palps (Figs <xref ref-type="fig" rid="F3">3E</xref>, <xref ref-type="fig" rid="F9">9C</xref>) with 3 palpomeres, inserted ventrally on prementum; palpomere 1 very small, apical palpomere as long as and about as broad as penultimate; distance between palp insertions about 1.5–2× as its width. Prementum subquadrate, transverse apically. Mentum trapezoidal, broadest in anterior part, with horseshoe impression at base (Figs <xref ref-type="fig" rid="F7">7C</xref>, <xref ref-type="fig" rid="F9">9C</xref>). Submentum broad, transverse, with suture invisible.</p><fig id="F2" position="float" orientation="portrait"><object-id xmlns:xlink="http://www.w3.org/1999/xlink" content-type="doi" xlink:type="simple">10.3897/zookeys.1043.65829.figure2</object-id><object-id xmlns:xlink="http://www.w3.org/1999/xlink" content-type="arpha" xlink:type="simple">529CA429-A722-5D62-A8A3-08B3210B1A63</object-id><label>Figure 2.</label><caption><p><italic><tp:taxon-name><tp:taxon-name-part taxon-name-part-type="genus" reg="Coccidula">Coccidula</tp:taxon-name-part> <tp:taxon-name-part taxon-name-part-type="species" reg="lepida">lepida</tp:taxon-name-part></tp:taxon-name></italic> LeConte SEM illustrations <bold>A</bold> pronotum <bold>B</bold> head and prothorax, ventral <bold>C</bold> meso and metaventrite <bold>D</bold> elytra dorsal <bold>E</bold> ventrite 1. Scale bars: 500 µm <bold>(A–C)</bold>; 1 mm (<bold>E, D</bold>).</p></caption><graphic xmlns:xlink="http://www.w3.org/1999/xlink" xlink:href="zookeys-1043-061-g002.jpg" position="float" orientation="portrait" xlink:type="simple" id="oo_554377.jpg"><uri content-type="original_file" xlink:type="simple">https://binary.pensoft.net/fig/554377</uri></graphic></fig><p>Anterior margin of pronotum weakly, broadly emarginate (Figs <xref ref-type="fig" rid="F3">3B</xref>, <xref ref-type="fig" rid="F5">5B</xref>) with anterior corners broadly rounded; lateral margins with moderately (Figs <xref ref-type="fig" rid="F7">7B</xref>, <xref ref-type="fig" rid="F9">9B</xref>) to distinctly expanded lateral beads (Fig. <xref ref-type="fig" rid="F3">3B</xref>), distinctly margined; hind corners sharply pointed; hind margin not bordered. Prothoracic hypomeron smooth, without delimited foveae (Figs <xref ref-type="fig" rid="F3">3C</xref>, <xref ref-type="fig" rid="F7">7C</xref>). Prosternum in front of coxae about as long as longitudinal length of procoxal cavity; anterior margin straight or slightly emarginate with distinct border. Prosternal process about 0.4 times of coxal diameter, surface smooth (Fig. <xref ref-type="fig" rid="F3">3C</xref>) or with lateral carinae (Figs <xref ref-type="fig" rid="F7">7C</xref>, <xref ref-type="fig" rid="F9">9E</xref>). Procoxal cavity oval, distinctly bordered anteriorly.</p><fig id="F3" position="float" orientation="portrait"><object-id xmlns:xlink="http://www.w3.org/1999/xlink" content-type="doi" xlink:type="simple">10.3897/zookeys.1043.65829.figure3</object-id><object-id xmlns:xlink="http://www.w3.org/1999/xlink" content-type="arpha" xlink:type="simple">CD1505AA-67DD-52A3-AFF7-9CE5EBA61CFE</object-id><label>Figure 3.</label><caption><p><italic><tp:taxon-name><tp:taxon-name-part taxon-name-part-type="genus" reg="Coccidula">Coccidula</tp:taxon-name-part> <tp:taxon-name-part taxon-name-part-type="species" reg="litophiloides">litophiloides</tp:taxon-name-part></tp:taxon-name></italic> Reitter SEM illustrations, paratype <named-content xmlns:xlink="http://www.w3.org/1999/xlink" content-type="dwc:institutional_code" xlink:type="simple">HNHM</named-content><bold>A</bold> body, dorsal <bold>B</bold> pronotum <bold>C</bold> head and prothorax, ventral <bold>D</bold> meso and metaventrite <bold>E</bold> head ventral. Scale bars: 1 mm (<bold>A</bold>); 500 µm (<bold>B–D</bold>); 400 µm (<bold>E</bold>).</p></caption><graphic xmlns:xlink="http://www.w3.org/1999/xlink" xlink:href="zookeys-1043-061-g003.jpg" position="float" orientation="portrait" xlink:type="simple" id="oo_554378.jpg"><uri content-type="original_file" xlink:type="simple">https://binary.pensoft.net/fig/554378</uri></graphic></fig><p>Mesoventrite 1.3× longer than its width at the level of mid coxae (Figs <xref ref-type="fig" rid="F1">1D</xref>, <xref ref-type="fig" rid="F5">5D</xref>, <xref ref-type="fig" rid="F7">7D</xref>); mesal surface with deep emargination for receiving tip of prosternal process (Fig. <xref ref-type="fig" rid="F2">2C</xref>); anterior margin with completely raised border. Meso-metaventral process narrow (Figs <xref ref-type="fig" rid="F1">1D</xref>, <xref ref-type="fig" rid="F2">2C</xref>, <xref ref-type="fig" rid="F5">5D</xref>, <xref ref-type="fig" rid="F7">7E</xref>), about 0.5 times of mesocoxal diameter, junction slightly arcuate (Figs <xref ref-type="fig" rid="F2">2C</xref>, <xref ref-type="fig" rid="F3">3D</xref>, <xref ref-type="fig" rid="F5">5D</xref>, <xref ref-type="fig" rid="F7">7E</xref>, <xref ref-type="fig" rid="F9">9D</xref>), with suture visible. Metendosternite with stalk sub-quadrate, tendons long, separated by a distance of about width of stalk and situated closer to center (Fig. <xref ref-type="fig" rid="F10">10I</xref>). Scutellar shield pentagonal (Figs <xref ref-type="fig" rid="F7">7B</xref>, <xref ref-type="fig" rid="F9">9B</xref>). Elytra at base wider than pronotum, lateral margins clearly visible from above throughout (Figs <xref ref-type="fig" rid="F2">2D</xref>, <xref ref-type="fig" rid="F3">3A</xref>, <xref ref-type="fig" rid="F5">5A</xref>, <xref ref-type="fig" rid="F7">7A</xref>) (except <italic><tp:taxon-name><tp:taxon-name-part taxon-name-part-type="genus" reg="Coccidula">C.</tp:taxon-name-part> <tp:taxon-name-part taxon-name-part-type="species" reg="scutellata">scutellata</tp:taxon-name-part></tp:taxon-name></italic> where it is obscured in basal part, Fig. <xref ref-type="fig" rid="F9">9A</xref>), surface covered with punctures of double size, smaller irregularly distributed, larger punctures arranged in nine irregular longitudinal rows. Sutural stria absent. Elytral epipleuron narrow, incomplete, reaching base of ventrite 4 (Fig. <xref ref-type="fig" rid="F1">1D</xref>), with complete bordering line, epipleural foveae absent. Hind wings fully developed or missing (in <italic><tp:taxon-name><tp:taxon-name-part taxon-name-part-type="genus" reg="Coccidula">C.</tp:taxon-name-part> <tp:taxon-name-part taxon-name-part-type="species" reg="litophiloides">litophiloides</tp:taxon-name-part></tp:taxon-name></italic>). Metaventral postcoxal lines roundly joined medially, complete laterally, straight or descending (Figs <xref ref-type="fig" rid="F2">2C</xref>, <xref ref-type="fig" rid="F3">3D</xref>, <xref ref-type="fig" rid="F5">5D</xref>, <xref ref-type="fig" rid="F7">7E</xref>, <xref ref-type="fig" rid="F9">9D</xref>). Metaventrite with discrimen visible in posterior 2/3.</p><p>Trochanters simple, subtriangular, without projection (figs 7E, 9D). Tibiae slightly expanded apically with one apical spur on forelegs, and two in mid and hind legs. Tarsi consisting of four tarsomeres, second tarsomere truncate apically; tarsal claws cleft apically (Fig. <xref ref-type="fig" rid="F9">9G</xref>) with single empodial seta present.</p><p>Abdomen in both sexes with 6 ventrites (Fig. <xref ref-type="fig" rid="F1">1D</xref>); ventrite 1 about as long as ventrites 2–4 combined, ventrite 2 longer than ventrite 3, ventrites 3–5 subequal in length. Abdominal postcoxal lines (Figs <xref ref-type="fig" rid="F7">7E</xref>, <xref ref-type="fig" rid="F9">9D</xref>) separate medially, recurved and complete, reaching anterior margin of ventrite, posteriorly reaching about half length of ventrite 1. Ventrite 5 in female posteriorly rounded (Fig. <xref ref-type="fig" rid="F7">7F</xref>), in male truncate (Fig. <xref ref-type="fig" rid="F9">9F</xref>). Ventrite 6 rounded in both sexes.</p><p><bold><italic>Male terminalia</italic>.</bold> Tegmen (Figs <xref ref-type="fig" rid="F4">4A, B</xref>, <xref ref-type="fig" rid="F8">8A, B</xref>, <xref ref-type="fig" rid="F10">10A, B</xref>) symmetrical; parameres articulated with penis guide. Penis (Figs <xref ref-type="fig" rid="F4">4C</xref>, <xref ref-type="fig" rid="F8">8C</xref>, <xref ref-type="fig" rid="F10">10C</xref>) slender, pointed apically; penis capsule asymmetrical with outer arm reduced, inner arm well developed. Apodeme of male sternum IX simple, not broadened apically (Figs <xref ref-type="fig" rid="F8">8D</xref>, <xref ref-type="fig" rid="F10">10D</xref>). Tergite X broadly rounded, semicircular (Figs <xref ref-type="fig" rid="F8">8D</xref>, <xref ref-type="fig" rid="F10">10D</xref>).</p><fig id="F4" position="float" orientation="portrait"><object-id xmlns:xlink="http://www.w3.org/1999/xlink" content-type="doi" xlink:type="simple">10.3897/zookeys.1043.65829.figure4</object-id><object-id xmlns:xlink="http://www.w3.org/1999/xlink" content-type="arpha" xlink:type="simple">0ED8485A-BDAA-5240-B810-2441001FB280</object-id><label>Figure 4.</label><caption><p><italic><tp:taxon-name><tp:taxon-name-part taxon-name-part-type="genus" reg="Coccidula">Coccidula</tp:taxon-name-part> <tp:taxon-name-part taxon-name-part-type="species" reg="litophiloides">litophiloides</tp:taxon-name-part></tp:taxon-name></italic> Reitter <bold>A</bold> tegmen, lateral <bold>B</bold> tegmen, inner <bold>C</bold> penis, lateral <bold>D</bold> spermatheca. Scale bar: 500 µm (<bold>A–D</bold>).</p></caption><graphic xmlns:xlink="http://www.w3.org/1999/xlink" xlink:href="zookeys-1043-061-g004.jpg" position="float" orientation="portrait" xlink:type="simple" id="oo_554379.jpg"><uri content-type="original_file" xlink:type="simple">https://binary.pensoft.net/fig/554379</uri></graphic></fig><fig id="F5" position="float" orientation="portrait"><object-id xmlns:xlink="http://www.w3.org/1999/xlink" content-type="doi" xlink:type="simple">10.3897/zookeys.1043.65829.figure5</object-id><object-id xmlns:xlink="http://www.w3.org/1999/xlink" content-type="arpha" xlink:type="simple">76B9D3D4-231A-5813-A4FA-948E6FF7901A</object-id><label>Figure 5.</label><caption><p><italic><tp:taxon-name><tp:taxon-name-part taxon-name-part-type="genus" reg="Coccidula">Coccidula</tp:taxon-name-part> <tp:taxon-name-part taxon-name-part-type="species" reg="reitteri">reitteri</tp:taxon-name-part></tp:taxon-name></italic> Dodge SEM illustrations, <named-content xmlns:xlink="http://www.w3.org/1999/xlink" content-type="dwc:institutional_code" xlink:type="simple">HNHM</named-content><bold>A</bold> body, dorsal <bold>B</bold> pronotum <bold>C</bold> head and prothorax, ventral <bold>D</bold> meso and metaventrite <bold>E</bold> antenna. Scale bars: 1 mm (<bold>A</bold>); 500 µm (<bold>B–D</bold>); 300 µm (<bold>E</bold>).</p></caption><graphic xmlns:xlink="http://www.w3.org/1999/xlink" xlink:href="zookeys-1043-061-g005.jpg" position="float" orientation="portrait" xlink:type="simple" id="oo_554380.jpg"><uri content-type="original_file" xlink:type="simple">https://binary.pensoft.net/fig/554380</uri></graphic></fig><p><bold><italic>Female terminalia</italic>.</bold> Coxites (Figs <xref ref-type="fig" rid="F10">10F</xref>) distinctly elongate, subtriangular; styli small but visible, bearing several short setae; infundibulum absent (Figs <xref ref-type="fig" rid="F4">4D</xref>, <xref ref-type="fig" rid="F8">8E</xref>, <xref ref-type="fig" rid="F10">10E</xref>); sperm duct simple. Spermatheca (Figs <xref ref-type="fig" rid="F4">4D</xref>, <xref ref-type="fig" rid="F8">8E</xref>, <xref ref-type="fig" rid="F10">10E</xref>) worm-like, without clear ramus or nodulus; spermathecal accessory gland small, elongate. Proctiger elongate, rounded apically (Fig. <xref ref-type="fig" rid="F10">10F</xref>).</p></tp:treatment-sec><tp:treatment-sec sec-type="Immature stages" id="SECID0EGZAE"><title>Immature stages.</title><p>Larva as in Fig. <xref ref-type="fig" rid="F1">1A</xref>, pupa as in Fig. <xref ref-type="fig" rid="F1">1B</xref>.</p></tp:treatment-sec><tp:treatment-sec sec-type="distribution" id="SECID0EUZAE"><title>Distribution.</title><p>Holarctic: Asia, Europe, Africa (North), North America.</p></tp:treatment-sec><tp:treatment-sec><!--Section generated to contain objects referenced in tp:taxon-treatment.--><fig id="F7" position="float" orientation="portrait"><object-id xmlns:xlink="http://www.w3.org/1999/xlink" content-type="doi" xlink:type="simple">10.3897/zookeys.1043.65829.figure7</object-id><object-id xmlns:xlink="http://www.w3.org/1999/xlink" content-type="arpha" xlink:type="simple">400737F0-7A96-5DEA-8A9F-190251DEA4F8</object-id><label>Figure 7.</label><caption><p><italic><tp:taxon-name><tp:taxon-name-part taxon-name-part-type="genus" reg="Coccidula">Coccidula</tp:taxon-name-part> <tp:taxon-name-part taxon-name-part-type="species" reg="rufa">rufa</tp:taxon-name-part></tp:taxon-name></italic> (Reitter) SEM illustrations <bold>A</bold> body, dorsal <bold>B</bold> pronotum <bold>C</bold> head and prothorax, ventral <bold>D</bold> antenna <bold>E</bold> mesoventrite, metaventrite and ventrite 1 <bold>F</bold> ventrites 4–6, female. Scale bars: 1 mm (<bold>A</bold>); 500 µm (<bold>B, C, E, F</bold>); 400 µm (<bold>D</bold>).</p></caption><graphic xmlns:xlink="http://www.w3.org/1999/xlink" xlink:href="zookeys-1043-061-g007.jpg" position="float" orientation="portrait" xlink:type="simple" id="oo_554383.jpg"><uri content-type="original_file" xlink:type="simple">https://binary.pensoft.net/fig/554383</uri></graphic></fig><fig id="F9" position="float" orientation="portrait"><object-id xmlns:xlink="http://www.w3.org/1999/xlink" content-type="doi" xlink:type="simple">10.3897/zookeys.1043.65829.figure9</object-id><object-id xmlns:xlink="http://www.w3.org/1999/xlink" content-type="arpha" xlink:type="simple">95404468-2CA9-556D-9ED6-6F16C1E54F44</object-id><label>Figure 9.</label><caption><p><italic><tp:taxon-name><tp:taxon-name-part taxon-name-part-type="genus" reg="Coccidula">Coccidula</tp:taxon-name-part> <tp:taxon-name-part taxon-name-part-type="species" reg="scutellata">scutellata</tp:taxon-name-part></tp:taxon-name></italic> (Reitter) SEM illustrations <bold>A</bold> body, dorsal <bold>B</bold> pronotum <bold>C</bold> head, ventral <bold>D</bold> mesoventrite, metaventrite and ventrite 1 <bold>E</bold> prosternum <bold>F</bold> ventrites 4–6, male <bold>G</bold> pro-tarsal claw. Scale bars: 1 mm (<bold>A</bold>); 500 µm (<bold>B, D, E</bold>); 400 µm (<bold>C, F</bold>); 100 µm (<bold>G</bold>).</p></caption><graphic xmlns:xlink="http://www.w3.org/1999/xlink" xlink:href="zookeys-1043-061-g009.jpg" position="float" orientation="portrait" xlink:type="simple" id="oo_554385.jpg"><uri content-type="original_file" xlink:type="simple">https://binary.pensoft.net/fig/554385</uri></graphic></fig><fig id="F10" position="float" orientation="portrait"><object-id xmlns:xlink="http://www.w3.org/1999/xlink" content-type="doi" xlink:type="simple">10.3897/zookeys.1043.65829.figure10</object-id><object-id xmlns:xlink="http://www.w3.org/1999/xlink" content-type="arpha" xlink:type="simple">EFA08962-3742-53EA-A797-9047397654CA</object-id><label>Figure 10.</label><caption><p><italic><tp:taxon-name><tp:taxon-name-part taxon-name-part-type="genus" reg="Coccidula">Coccidula</tp:taxon-name-part> <tp:taxon-name-part taxon-name-part-type="species" reg="scutellata">scutellata</tp:taxon-name-part></tp:taxon-name></italic> (Reitter) <bold>A</bold> tegmen, inner <bold>B</bold> tegmen, lateral <bold>C</bold> penis, lateral <bold>D</bold> male genital segment, dorsal <bold>E</bold> spermatheca <bold>F</bold> female genitalia <bold>G</bold> left and right mandibles <bold>H</bold> maxilla <bold>I</bold> metendosternite. Scale bars: 500 µm (<bold>A–F</bold>); 200 µm (<bold>G–I</bold>).</p></caption><graphic xmlns:xlink="http://www.w3.org/1999/xlink" xlink:href="zookeys-1043-061-g010.jpg" position="float" orientation="portrait" xlink:type="simple" id="oo_554386.jpg"><uri content-type="original_file" xlink:type="simple">https://binary.pensoft.net/fig/554386</uri></graphic></fig><fig id="F8" position="float" orientation="portrait"><object-id xmlns:xlink="http://www.w3.org/1999/xlink" content-type="doi" xlink:type="simple">10.3897/zookeys.1043.65829.figure8</object-id><object-id xmlns:xlink="http://www.w3.org/1999/xlink" content-type="arpha" xlink:type="simple">83D3FB92-4C19-570A-BF0E-34813CB82AEB</object-id><label>Figure 8.</label><caption><p><italic><tp:taxon-name><tp:taxon-name-part taxon-name-part-type="genus" reg="Coccidula">Coccidula</tp:taxon-name-part> <tp:taxon-name-part taxon-name-part-type="species" reg="rufa">rufa</tp:taxon-name-part></tp:taxon-name></italic> (Reitter) <bold>A</bold> tegmen, inner <bold>B</bold> tegmen, lateral <bold>C</bold> penis, lateral <bold>D</bold> male genital segment, dorsal <bold>E</bold> spermatheca. Scale bar: 500 µm (<bold>A–E</bold>).</p></caption><graphic xmlns:xlink="http://www.w3.org/1999/xlink" xlink:href="zookeys-1043-061-g008.jpg" position="float" orientation="portrait" xlink:type="simple" id="oo_554384.jpg"><uri content-type="original_file" xlink:type="simple">https://binary.pensoft.net/fig/554384</uri></graphic></fig></tp:treatment-sec><ref-list><ref id="B5"><mixed-citation xmlns:xlink="http://www.w3.org/1999/xlink" xlink:type="simple"><person-group><name name-style="western"><surname>Crotch</surname><given-names>GR</given-names></name></person-group> (<year>1874</year>) <source>A revision of the coleopterous family <tp:taxon-name><tp:taxon-name-part taxon-name-part-type="family">Coccinellidae</tp:taxon-name-part></tp:taxon-name>. E. W.</source><publisher-name>Janson</publisher-name>, <publisher-loc>London</publisher-loc>, <size units="page">311 pp</size>. <ext-link xlink:type="simple" ext-link-type="doi" xlink:href="10.5962/bhl.title.8975">https://doi.org/10.5962/bhl.title.8975</ext-link></mixed-citation></ref></ref-list></tp:taxon-treatment>
