# Supplementary material for: Revision of the genus Coccidula Kugelann (Coleoptera, Coccinellidae)
Source: Zookeys. 2021 Jun 11;1043:61–85. doi: 10.3897/zookeys.1043.65829 (PMC8213682; doi:10.3897/zookeys.1043.65829)
Supplement: XML Treatment for Coccidula lepida [file zookeys.1043.65829-treatment2.xml]

<!DOCTYPE tp:taxon-treatment
  PUBLIC "-//TaxonX//DTD Taxonomic Treatment Publishing DTD v0 20100105//EN" "tax-treatment-NSO.dtd">
<tp:taxon-treatment xmlns:tp="http://www.plazi.org/taxpub"><tp:treatment-meta><kwd-group><label>Taxon classification</label><kwd><named-content xmlns:xlink="http://www.w3.org/1999/xlink" content-type="kingdom">Animalia</named-content></kwd><kwd><named-content xmlns:xlink="http://www.w3.org/1999/xlink" content-type="order">Coleoptera</named-content></kwd><kwd><named-content xmlns:xlink="http://www.w3.org/1999/xlink" content-type="family">Coccinellidae</named-content></kwd></kwd-group><mixed-citation publication-type="journal"><person-group><name><surname>Szawaryn</surname><given-names>Karol</given-names></name><name><surname>Nedvěd</surname><given-names>Oldřich</given-names></name><name><surname>Biranvand</surname><given-names>Amir</given-names></name><name><surname>Czerwiński</surname><given-names>Tomasz</given-names></name><name><surname>Nattier</surname><given-names>Romain</given-names></name></person-group><article-title>Revision of the genus <italic><tp:taxon-name><tp:taxon-name-part taxon-name-part-type="genus" reg="Coccidula">Coccidula</tp:taxon-name-part></tp:taxon-name></italic> Kugelann (<tp:taxon-name><tp:taxon-name-part taxon-name-part-type="order">Coleoptera</tp:taxon-name-part></tp:taxon-name>, <tp:taxon-name><tp:taxon-name-part taxon-name-part-type="family">Coccinellidae</tp:taxon-name-part></tp:taxon-name>)</article-title><source>Zookeys</source><day>11</day><month>6</month><year>2021</year><volume>1043</volume><fpage>61</fpage><lpage>85</lpage><pub-id pub-id-type="doi">10.3897/zookeys.1043.65829</pub-id></mixed-citation></tp:treatment-meta><tp:nomenclature><tp:taxon-name><object-id xmlns:xlink="http://www.w3.org/1999/xlink" content-type="arpha" xlink:type="simple">4CE4208F-E9C6-51F6-93F6-0F46591A20FB</object-id>
              <tp:taxon-name-part taxon-name-part-type="genus" reg="Coccidula">Coccidula</tp:taxon-name-part>
              <tp:taxon-name-part taxon-name-part-type="species" reg="lepida">lepida</tp:taxon-name-part>
            </tp:taxon-name><tp:taxon-authority>LeConte, 1852</tp:taxon-authority><xref ref-type="fig" rid="F1">Figs 1C, D</xref><xref ref-type="fig" rid="F2">, 2A–E</xref><tp:nomenclature-citation-list><tp:nomenclature-citation><tp:taxon-name>
                  <tp:taxon-name-part taxon-name-part-type="genus" reg="Coccidula">Coccidula</tp:taxon-name-part> <tp:taxon-name-part taxon-name-part-type="species" reg="lepida">lepida</tp:taxon-name-part></tp:taxon-name><comment>LeConte, 1852: 132.</comment></tp:nomenclature-citation><tp:nomenclature-citation><tp:taxon-name>
                  <tp:taxon-name-part taxon-name-part-type="genus" reg="Coccidula">Coccidula</tp:taxon-name-part> <tp:taxon-name-part taxon-name-part-type="species" reg="occidentalis">occidentalis</tp:taxon-name-part></tp:taxon-name><comment>Horn, 1895: 114.</comment></tp:nomenclature-citation><tp:nomenclature-citation><tp:taxon-name>
                  <tp:taxon-name-part taxon-name-part-type="genus" reg="Coccidula">Coccidula</tp:taxon-name-part> <tp:taxon-name-part taxon-name-part-type="species" reg="suturalis">suturalis</tp:taxon-name-part></tp:taxon-name><comment>Weise, 1895: 132.</comment></tp:nomenclature-citation></tp:nomenclature-citation-list></tp:nomenclature><tp:treatment-sec sec-type="material" id="SECID0ESGAG"><title>Material examined.</title><p>United States of America: America b., 82, coll. Růžička et Vokál, (1: <named-content xmlns:xlink="http://www.w3.org/1999/xlink" content-type="dwc:institutional_code" xlink:type="simple">NMP</named-content>); Alaska, Mi.1249, Alaska Hwy., Dedman Lk., 6.–7.VII.1968, Campbell &amp; Smetana (1: <named-content xmlns:xlink="http://www.w3.org/1999/xlink" content-type="dwc:institutional_code" xlink:type="simple">NMP</named-content>); Vermont, Korschefsky det. (2: <abbrev xmlns:xlink="http://www.w3.org/1999/xlink" content-type="institution" xlink:title="Museum and Institute of Zoology, Warsaw, Poland" id="ABBRID0ECHAG" xlink:type="simple">MIZ</abbrev>); Canada: SK, Harris Reservoir, Hwy 21, 10 km S, Maple Creek, April 19 2016, drift D. Larson (1 female: <named-content xmlns:xlink="http://www.w3.org/1999/xlink" content-type="dwc:institutional_code" xlink:type="simple">NMP</named-content>). Type material not studied, deposited in Museum of Comparative Zoology, Cambridge, USA.</p></tp:treatment-sec><tp:treatment-sec sec-type="diagnosis" id="SECID0EMHAG"><title>Diagnosis.</title><p><italic><tp:taxon-name><tp:taxon-name-part taxon-name-part-type="genus" reg="Coccidula">Coccidula</tp:taxon-name-part> <tp:taxon-name-part taxon-name-part-type="species" reg="lepida">lepida</tp:taxon-name-part></tp:taxon-name></italic> is the only Nearctic species of the genus, and is similar in many characters to <italic><tp:taxon-name><tp:taxon-name-part taxon-name-part-type="genus" reg="Coccidula">C.</tp:taxon-name-part> <tp:taxon-name-part taxon-name-part-type="species" reg="scutellata">scutellata</tp:taxon-name-part></tp:taxon-name></italic>, but with the head and epipleura black. In the typical form (<italic><tp:taxon-name><tp:taxon-name-part taxon-name-part-type="genus" reg="Coccidula">C.</tp:taxon-name-part> <tp:taxon-name-part taxon-name-part-type="species" reg="lepida">lepida</tp:taxon-name-part></tp:taxon-name></italic> described by LeConte), the black elytral pattern resembles an extension of the five fused black maculae on the elytra of <italic><tp:taxon-name><tp:taxon-name-part taxon-name-part-type="genus" reg="Coccidula">C.</tp:taxon-name-part> <tp:taxon-name-part taxon-name-part-type="species" reg="scutellata">scutellata</tp:taxon-name-part></tp:taxon-name></italic>, with shoulders and epipleura black. Shoulder tubercle distinct, prototum relatively narrow. Male genitalia with penis guide much shorter than parameres. Detailed description of morphology including variability in pattern can be found in <xref ref-type="bibr" rid="B17">Gordon (1985</xref>: 656–659).</p></tp:treatment-sec><tp:treatment-sec sec-type="description" id="SECID0ECJAG"><title>Description.</title><p>Length = 2.7–3.5 mm, BL/BW = 1.88–1.96, <abbrev xmlns:xlink="http://www.w3.org/1999/xlink" xlink:title="elytral length along suture including scutellum" id="ABBRID0EIJAG" xlink:type="simple">EL</abbrev>/BW = 1.40–1.42, <abbrev xmlns:xlink="http://www.w3.org/1999/xlink" xlink:title="pronotal width across widest part" id="ABBRID0EMJAG" xlink:type="simple">PW</abbrev>/BW = 0.73.</p><p>Body elongate (Fig. <xref ref-type="fig" rid="F1">1C</xref>), slightly widening in posterior part. Head black. Elytra of typical form, light testaceous with black pattern covering scutellar shield and surrounding portion of elytra through shoulders to lateral margins, covering about 60% of its anterior part; pair of maculae in posterior 3/4 of elytra near suture; in western population fused and connected to scutellar shield over suture. Ventral side (Fig. <xref ref-type="fig" rid="F1">1D</xref>) black with hypomera and ventrites 3–6 testaceous.</p><p>Head and pronotum covered with uniform small setiferous punctures arranged irregularly. Pronotum transverse, broadly rounded laterally, with lateral margin glabrous; pronotum covered with dense setiferous punctures. Posterior pronotal corners not produced (Fig. <xref ref-type="fig" rid="F2">2A</xref>). Prosternum with anterior margin with bordering line complete. Prosternal process with complete lateral carinae, joined roundly and merged with anterior border of pronotum (Fig. <xref ref-type="fig" rid="F2">2B</xref>).</p><p>Scutellar shield pentagonal, covered with dense setiferous punctures. Elytra (Fig. <xref ref-type="fig" rid="F2">2D</xref>) covered with two types of punctures, small setiferous punctures irregularly distributed throughout the elytral surface, some of these punctures surrounded by larger depressed circles forming nine irregular longitudinal rows along the whole length of elytra. Shoulder tubercles distinct, but lateral elytral margin of elytra visible from above throughout. Mesoventrite (Fig. <xref ref-type="fig" rid="F2">2C</xref>) with anterior border interrupted in median part. Metaventrite (Fig. <xref ref-type="fig" rid="F2">2C</xref>) with postcoxal lines transverse in median part and then descending laterally, continuous on the metaventral process in median part; covered with setiferous punctures very sparsely distributed in central part of sclerite, densely setose in anterolateral parts, with a single row of large punctures below postcoxal lines and above metacoxae.</p><p>Abdominal postcoxal lines (Fig. <xref ref-type="fig" rid="F2">2E</xref>) complete, widely rounded, reaching about half of the length of the ventrite 1 measured below metacoxa. Ventrites covered with dense setiferous punctures.</p><p><bold><italic>Male genitalia</italic>.</bold> Tegmen in inner view with penis guide subtriangular with pointed apex; short, about two times shorter than parameres. Parameres elongate elliptical, inner surface smooth, with long setae on the inner side and in apical margin. Penis simple with pointed apex. [see <xref ref-type="bibr" rid="B17">Gordon 1985</xref>: 657, fig. 539 a–d]</p><p><bold><italic>Female genitalia</italic>.</bold> Sperm duct long, much longer than length of spermatheca. Spermatheca vermiform, broadest in basal part. [see <xref ref-type="bibr" rid="B17">Gordon 1985</xref>: 657, fig. 539e]</p></tp:treatment-sec><tp:treatment-sec sec-type="type locality" id="SECID0EOLAG"><title>Type locality.</title><p>Vermont (USA).</p></tp:treatment-sec><tp:treatment-sec sec-type="distribution" id="SECID0ETLAG"><title>Distribution.</title><p>North part of North America.</p></tp:treatment-sec><tp:treatment-sec><!--Section generated to contain objects referenced in tp:taxon-treatment.--><fig id="F1" position="float" orientation="portrait"><object-id xmlns:xlink="http://www.w3.org/1999/xlink" content-type="doi" xlink:type="simple">10.3897/zookeys.1043.65829.figure1</object-id><object-id xmlns:xlink="http://www.w3.org/1999/xlink" content-type="arpha" xlink:type="simple">E1C73F61-0CDE-5E30-9CB6-72F4C4FB7891</object-id><label>Figure 1.</label><caption><p>Immature stages and habitus of adult species of <italic><tp:taxon-name><tp:taxon-name-part taxon-name-part-type="genus" reg="Coccidula">Coccidula</tp:taxon-name-part></tp:taxon-name></italic> Kugelann <bold>A</bold><italic><tp:taxon-name><tp:taxon-name-part taxon-name-part-type="genus" reg="Coccidula">C.</tp:taxon-name-part> <tp:taxon-name-part taxon-name-part-type="species" reg="rufa">rufa</tp:taxon-name-part></tp:taxon-name></italic> larva <bold>B</bold><italic><tp:taxon-name><tp:taxon-name-part taxon-name-part-type="genus" reg="Coccidula">C.</tp:taxon-name-part> <tp:taxon-name-part taxon-name-part-type="species" reg="rufa">rufa</tp:taxon-name-part></tp:taxon-name></italic> pupa <bold>C</bold><italic><tp:taxon-name><tp:taxon-name-part taxon-name-part-type="genus" reg="Coccidula">C.</tp:taxon-name-part> <tp:taxon-name-part taxon-name-part-type="species" reg="lepida">lepida</tp:taxon-name-part></tp:taxon-name></italic>, dorsal <bold>D</bold><italic><tp:taxon-name><tp:taxon-name-part taxon-name-part-type="genus" reg="Coccidula">C.</tp:taxon-name-part> <tp:taxon-name-part taxon-name-part-type="species" reg="lepida">lepida</tp:taxon-name-part></tp:taxon-name></italic>, ventral <bold>E</bold><italic><tp:taxon-name><tp:taxon-name-part taxon-name-part-type="genus" reg="Coccidula">C.</tp:taxon-name-part> <tp:taxon-name-part taxon-name-part-type="species" reg="litophiloides">litophiloides</tp:taxon-name-part></tp:taxon-name></italic><bold>F</bold><italic><tp:taxon-name><tp:taxon-name-part taxon-name-part-type="genus" reg="Coccidula">C.</tp:taxon-name-part> <tp:taxon-name-part taxon-name-part-type="species" reg="reitteri">reitteri</tp:taxon-name-part></tp:taxon-name></italic><bold>G</bold><italic><tp:taxon-name><tp:taxon-name-part taxon-name-part-type="genus" reg="Coccidula">C.</tp:taxon-name-part> <tp:taxon-name-part taxon-name-part-type="species" reg="rufa">rufa</tp:taxon-name-part></tp:taxon-name></italic><bold>H</bold><italic><tp:taxon-name><tp:taxon-name-part taxon-name-part-type="genus" reg="Coccidula">C.</tp:taxon-name-part> <tp:taxon-name-part taxon-name-part-type="species" reg="scutellata">scutellata</tp:taxon-name-part></tp:taxon-name></italic><bold>A, B</bold> Gilles San Martin, Wikimedia Commons <bold>C, D</bold> Danny Haelewaters <bold>G, H</bold> Udo Schmidt. Scale bars: 1 mm (<bold>C–H</bold>).</p></caption><graphic xmlns:xlink="http://www.w3.org/1999/xlink" xlink:href="zookeys-1043-061-g001.jpg" position="float" orientation="portrait" xlink:type="simple" id="oo_554376.jpg"><uri content-type="original_file" xlink:type="simple">https://binary.pensoft.net/fig/554376</uri></graphic></fig><fig id="F2" position="float" orientation="portrait"><object-id xmlns:xlink="http://www.w3.org/1999/xlink" content-type="doi" xlink:type="simple">10.3897/zookeys.1043.65829.figure2</object-id><object-id xmlns:xlink="http://www.w3.org/1999/xlink" content-type="arpha" xlink:type="simple">529CA429-A722-5D62-A8A3-08B3210B1A63</object-id><label>Figure 2.</label><caption><p><italic><tp:taxon-name><tp:taxon-name-part taxon-name-part-type="genus" reg="Coccidula">Coccidula</tp:taxon-name-part> <tp:taxon-name-part taxon-name-part-type="species" reg="lepida">lepida</tp:taxon-name-part></tp:taxon-name></italic> LeConte SEM illustrations <bold>A</bold> pronotum <bold>B</bold> head and prothorax, ventral <bold>C</bold> meso and metaventrite <bold>D</bold> elytra dorsal <bold>E</bold> ventrite 1. Scale bars: 500 µm <bold>(A–C)</bold>; 1 mm (<bold>E, D</bold>).</p></caption><graphic xmlns:xlink="http://www.w3.org/1999/xlink" xlink:href="zookeys-1043-061-g002.jpg" position="float" orientation="portrait" xlink:type="simple" id="oo_554377.jpg"><uri content-type="original_file" xlink:type="simple">https://binary.pensoft.net/fig/554377</uri></graphic></fig></tp:treatment-sec><ref-list><ref id="B17"><mixed-citation xmlns:xlink="http://www.w3.org/1999/xlink" xlink:type="simple"><person-group><name name-style="western"><surname>Gordon</surname><given-names>RD</given-names></name></person-group> (<year>1985</year>) <article-title>The <tp:taxon-name><tp:taxon-name-part taxon-name-part-type="family">Coccinellidae</tp:taxon-name-part></tp:taxon-name> (<tp:taxon-name><tp:taxon-name-part taxon-name-part-type="order">Coleoptera</tp:taxon-name-part></tp:taxon-name>) of America north of Mexico.</article-title><source>Journal of the New York Entomological Society</source><volume>93</volume>(<issue>1</issue>): <fpage>1</fpage>–<lpage>912</lpage>.</mixed-citation></ref></ref-list></tp:taxon-treatment>
