# Supplementary material for: Revision of the genus Coccidula Kugelann (Coleoptera, Coccinellidae)
Source: Zookeys. 2021 Jun 11;1043:61–85. doi: 10.3897/zookeys.1043.65829 (PMC8213682; doi:10.3897/zookeys.1043.65829)
Supplement: XML Treatment for Coccidula litophiloides [file zookeys.1043.65829-treatment3.xml]

<!DOCTYPE tp:taxon-treatment
  PUBLIC "-//TaxonX//DTD Taxonomic Treatment Publishing DTD v0 20100105//EN" "tax-treatment-NSO.dtd">
<tp:taxon-treatment xmlns:tp="http://www.plazi.org/taxpub"><tp:treatment-meta><kwd-group><label>Taxon classification</label><kwd><named-content xmlns:xlink="http://www.w3.org/1999/xlink" content-type="kingdom">Animalia</named-content></kwd><kwd><named-content xmlns:xlink="http://www.w3.org/1999/xlink" content-type="order">Coleoptera</named-content></kwd><kwd><named-content xmlns:xlink="http://www.w3.org/1999/xlink" content-type="family">Coccinellidae</named-content></kwd></kwd-group><mixed-citation publication-type="journal"><person-group><name><surname>Szawaryn</surname><given-names>Karol</given-names></name><name><surname>Nedvěd</surname><given-names>Oldřich</given-names></name><name><surname>Biranvand</surname><given-names>Amir</given-names></name><name><surname>Czerwiński</surname><given-names>Tomasz</given-names></name><name><surname>Nattier</surname><given-names>Romain</given-names></name></person-group><article-title>Revision of the genus <italic><tp:taxon-name><tp:taxon-name-part taxon-name-part-type="genus" reg="Coccidula">Coccidula</tp:taxon-name-part></tp:taxon-name></italic> Kugelann (<tp:taxon-name><tp:taxon-name-part taxon-name-part-type="order">Coleoptera</tp:taxon-name-part></tp:taxon-name>, <tp:taxon-name><tp:taxon-name-part taxon-name-part-type="family">Coccinellidae</tp:taxon-name-part></tp:taxon-name>)</article-title><source>Zookeys</source><day>11</day><month>6</month><year>2021</year><volume>1043</volume><fpage>61</fpage><lpage>85</lpage><pub-id pub-id-type="doi">10.3897/zookeys.1043.65829</pub-id></mixed-citation></tp:treatment-meta><tp:nomenclature><tp:taxon-name><object-id xmlns:xlink="http://www.w3.org/1999/xlink" content-type="arpha" xlink:type="simple">4CDB3460-0B84-58C1-9ED8-645728163B8E</object-id>
              <tp:taxon-name-part taxon-name-part-type="genus" reg="Coccidula">Coccidula</tp:taxon-name-part>
              <tp:taxon-name-part taxon-name-part-type="species" reg="litophiloides">litophiloides</tp:taxon-name-part>
            </tp:taxon-name><tp:taxon-authority>Reitter, 1890</tp:taxon-authority><xref ref-type="fig" rid="F1">Figs 1E</xref><xref ref-type="fig" rid="F3">, 3A–E</xref><xref ref-type="fig" rid="F4">, 4A–D</xref><tp:nomenclature-citation-list><tp:nomenclature-citation><tp:taxon-name>
                  <tp:taxon-name-part taxon-name-part-type="genus" reg="Coccidula">Coccidula</tp:taxon-name-part> <tp:taxon-name-part taxon-name-part-type="species" reg="litophiloides">litophiloides</tp:taxon-name-part></tp:taxon-name><comment>Reitter, 1890: 176</comment></tp:nomenclature-citation><tp:nomenclature-citation><tp:taxon-name>
                  <tp:taxon-name-part taxon-name-part-type="genus" reg="Lithophilus">Lithophilus</tp:taxon-name-part> <tp:taxon-name-part taxon-name-part-type="species" reg="naviauxi">naviauxi</tp:taxon-name-part></tp:taxon-name><comment>Duverger, 1983: 83. syn. nov.</comment></tp:nomenclature-citation></tp:nomenclature-citation-list></tp:nomenclature><tp:treatment-sec sec-type="material" id="SECID0EBOAG"><title>Material examined.</title><p><bold><italic>Holotype</italic>.</bold> Azerbaijan, “Caucasus Araxesthal Leder Reitter/ Coll. Reitter/ <tp:taxon-name><tp:taxon-name-part taxon-name-part-type="genus" reg="Coccidula">Coccidula</tp:taxon-name-part> <tp:taxon-name-part taxon-name-part-type="species" reg="litophiloides">litophiloides</tp:taxon-name-part></tp:taxon-name> 1890/ Holotypus 1890 <tp:taxon-name><tp:taxon-name-part taxon-name-part-type="genus" reg="Coccidula">Coccidula</tp:taxon-name-part> <tp:taxon-name-part taxon-name-part-type="species" reg="litophiloides">litophiloides</tp:taxon-name-part></tp:taxon-name> Reitter”, male (<named-content xmlns:xlink="http://www.w3.org/1999/xlink" content-type="dwc:institutional_code" xlink:type="simple">HNHM</named-content>) (Fig. <xref ref-type="fig" rid="F11">11C</xref>). <bold><italic>Holotype</italic></bold> of <italic><tp:taxon-name><tp:taxon-name-part taxon-name-part-type="genus" reg="Lithophilus">L.</tp:taxon-name-part> <tp:taxon-name-part taxon-name-part-type="species" reg="naviauxi">naviauxi</tp:taxon-name-part></tp:taxon-name></italic>, Iran, Vannae, 30-V-77, leg. M. Rapilly, female (<named-content xmlns:xlink="http://www.w3.org/1999/xlink" content-type="dwc:institutional_code" xlink:type="simple">MNHN</named-content>). <bold><italic>Paratypes</italic></bold> of <italic><tp:taxon-name><tp:taxon-name-part taxon-name-part-type="genus" reg="Coccidula">C.</tp:taxon-name-part> <tp:taxon-name-part taxon-name-part-type="species" reg="litophiloides">litophiloides</tp:taxon-name-part></tp:taxon-name></italic>. Data same as for the holotype, (7: <named-content xmlns:xlink="http://www.w3.org/1999/xlink" content-type="dwc:institutional_code" xlink:type="simple">HNHM</named-content>). <bold><italic>Paratypes</italic></bold> of <italic><tp:taxon-name><tp:taxon-name-part taxon-name-part-type="genus" reg="Lithophilus">L.</tp:taxon-name-part> <tp:taxon-name-part taxon-name-part-type="species" reg="naviauxi">naviauxi</tp:taxon-name-part></tp:taxon-name></italic>: Iran, Daran, 9-VI-77, M. Rapilly leg. (2 females: <named-content xmlns:xlink="http://www.w3.org/1999/xlink" content-type="dwc:institutional_code" xlink:type="simple">MNHN</named-content>) (Figs <xref ref-type="fig" rid="F11">11A, B</xref>). <bold>Other material.</bold> Armenia, Eczmiadzin Cauc, 22 IV 1946, 6399, W. Eichler (2: <abbrev xmlns:xlink="http://www.w3.org/1999/xlink" content-type="institution" xlink:title="Museum and Institute of Zoology, Warsaw, Poland" id="ABBRID0EIRAG" xlink:type="simple">MIZ</abbrev>); Jerevan město, Razdan, 26–27.5.1988, J. Strejček lgt., (1 male, 1 female: <named-content xmlns:xlink="http://www.w3.org/1999/xlink" content-type="dwc:institutional_code" xlink:type="simple">NMP</named-content>); Iran, Lorestan, 1.1960 leg. A. Warchałowski (1: <abbrev xmlns:xlink="http://www.w3.org/1999/xlink" content-type="institution" xlink:title="Andrzej Jadwiszczak Collection, Poland" id="ABBRID0ESRAG" xlink:type="simple">AJC</abbrev>); Iran, Khorramabad, 19-V-77, M. Rapilly leg. (1: <named-content xmlns:xlink="http://www.w3.org/1999/xlink" content-type="dwc:institutional_code" xlink:type="simple">MNHN</named-content>).</p></tp:treatment-sec><tp:treatment-sec sec-type="diagnosis" id="SECID0E3RAG"><title>Diagnosis.</title><p><italic><tp:taxon-name><tp:taxon-name-part taxon-name-part-type="genus" reg="Coccidula">Coccidula</tp:taxon-name-part> <tp:taxon-name-part taxon-name-part-type="species" reg="litophiloides">litophiloides</tp:taxon-name-part></tp:taxon-name></italic> is very distinctive among <italic><tp:taxon-name><tp:taxon-name-part taxon-name-part-type="genus" reg="Coccidula">Coccidula</tp:taxon-name-part></tp:taxon-name></italic> species with large produced posterior pronotal angles, and a prosternal process without carinae (which are present in all remaining species). With its general body shape slightly widening posteriorly and pronotum distinctly widened laterally with broad lateral bead appearing glabrous, it is similar to <italic><tp:taxon-name><tp:taxon-name-part taxon-name-part-type="genus" reg="Coccidula">C.</tp:taxon-name-part> <tp:taxon-name-part taxon-name-part-type="species" reg="scutellata">scutellata</tp:taxon-name-part></tp:taxon-name></italic>. Male genitalia are distinctive with large, elliptical parameres possessing projections on their inner surfaces, which is also unique among <italic><tp:taxon-name><tp:taxon-name-part taxon-name-part-type="genus" reg="Coccidula">Coccidula</tp:taxon-name-part></tp:taxon-name></italic>. Spermatheca, in female genitalia, is distinctly widening apically and has a very short sperm duct, about ¼ of the length of spermatheca.</p></tp:treatment-sec><tp:treatment-sec sec-type="description" id="SECID0EGTAG"><title>Description.</title><p>Length 3.0–3.5 mm, BL/BW = 1.95–1.97, <abbrev xmlns:xlink="http://www.w3.org/1999/xlink" xlink:title="elytral length along suture including scutellum" id="ABBRID0EMTAG" xlink:type="simple">EL</abbrev>/BW = 1.32–1.40, <abbrev xmlns:xlink="http://www.w3.org/1999/xlink" xlink:title="pronotal width across widest part" id="ABBRID0EQTAG" xlink:type="simple">PW</abbrev>/BW = 0.81.</p><p>Body elongate, slightly widening in posterior part. Dorsal and ventral side yellow to testaceous (Fig. <xref ref-type="fig" rid="F1">1E</xref>).</p><p>Head and pronotum covered with uniform small setiferous punctures arranged irregularly. Pronotum transverse, broadly rounded laterally (Figs <xref ref-type="fig" rid="F1">1E</xref>, <xref ref-type="fig" rid="F3">3B</xref>), with broad, glabrous lateral margin, covered with dense setriferous punctures, with a single row of larger punctures along lateral border. Posterior pronotal corner large, distinctly pointed (Fig. <xref ref-type="fig" rid="F3">3B</xref>). Prosternum with complete anterior bordering line. Prosternal process without lateral carinae (Fig. <xref ref-type="fig" rid="F3">3C</xref>).</p><p>Scutellar shield pentagonal, covered with dense setiferous punctures. Elytra covered with two types of punctures, small setiferous punctures irregularly distributed throughout elytral surface, some of these punctures surrounded by larger depressed circles, forming irregular longitudinal rows; rows 2 and 3 reduced or missing (Fig. <xref ref-type="fig" rid="F3">3A</xref>). Elytra more flattened in lateral view than in other <italic><tp:taxon-name><tp:taxon-name-part taxon-name-part-type="genus" reg="Coccidula">Coccidula</tp:taxon-name-part></tp:taxon-name></italic>, without shoulder tubercle, lateral elytral margin visible throughout (Fig. <xref ref-type="fig" rid="F3">3A</xref>). Hind wings missing. Mesoventrite with anterior border complete. Metaventrite with postcoxal lines transverse, descending only laterally, fused on metaventral process in median part, forming continuous arc (Fig. <xref ref-type="fig" rid="F3">3D</xref>); covered with setiferous punctures very sparsely distributed in central part of sclerite, densely setose in lateral parts, without distinct rows of large punctures below postcoxal lines, large punctures above metacoxae present.</p><p>Abdominal postcoxal lines complete, rounded, reaching slightly less than half of length of the ventrite 1 measured below metacoxa. Ventrites covered with dense setiferous punctures.</p><p><bold><italic>Male genitalia</italic>.</bold> Tegmen in inner view with penis guide pentagonal with pointed apex (Fig. <xref ref-type="fig" rid="F4">4B</xref>); short, slightly longer than half length of parameres (Fig. <xref ref-type="fig" rid="F4">4A</xref>). Parameres large, elliptical, inner surface with distinct projections (Fig. <xref ref-type="fig" rid="F4">4B</xref>), with fringe of long setae in apical margin. Penis simple with pointed apex (Fig. <xref ref-type="fig" rid="F4">4C</xref>).</p><p><bold><italic>Female genitalia</italic>.</bold> Sperm duct short (Fig. <xref ref-type="fig" rid="F4">4D</xref>), about as long as 1/4 of spermatheca. Spermatheca vermiform, distinctly broadened apically. Accessory gland membranous, longer than sperm duct.</p></tp:treatment-sec><tp:treatment-sec sec-type="type locality" id="SECID0EEWAG"><title>Type locality.</title><p>Caucasus, Ordubad (Azerbaijan).</p></tp:treatment-sec><tp:treatment-sec sec-type="distribution" id="SECID0EJWAG"><title>Distribution.</title><p>Armenia, Azerbaijan, Iran</p></tp:treatment-sec><tp:treatment-sec sec-type="remarks" id="SECID0EOWAG"><title>Remarks.</title><p><xref ref-type="bibr" rid="B9">Duverger (1983)</xref> described <italic><tp:taxon-name><tp:taxon-name-part taxon-name-part-type="genus" reg="Lithophilus">Lithophilus</tp:taxon-name-part> <tp:taxon-name-part taxon-name-part-type="species" reg="naviauxi">naviauxi</tp:taxon-name-part></tp:taxon-name></italic> from Iran. After examination of the type specimens (Fig. <xref ref-type="fig" rid="F1">1A, B</xref>) we noticed that this species does not belong to the genus <italic><tp:taxon-name><tp:taxon-name-part taxon-name-part-type="genus" reg="Lithophilus">Lithophilus</tp:taxon-name-part></tp:taxon-name></italic> Frölich (=<italic><tp:taxon-name><tp:taxon-name-part taxon-name-part-type="genus" reg="Tetrabrachys">Tetrabrachys</tp:taxon-name-part></tp:taxon-name></italic> Kapur). As drawn in the original publication (<xref ref-type="bibr" rid="B9">Duverger 1983</xref>), it has antennae with 11 antennomeres (10 in <italic><tp:taxon-name><tp:taxon-name-part taxon-name-part-type="genus" reg="Tetrabrachys">Tetrabrachys</tp:taxon-name-part></tp:taxon-name></italic>), and pseudotrimerous tarsi with tarsomere 3 very small and tarsomere 2 distinctly lobed, while in <italic><tp:taxon-name><tp:taxon-name-part taxon-name-part-type="genus" reg="Tetrabrachys">Tetrabrachys</tp:taxon-name-part></tp:taxon-name></italic> tarsi are distinctly tetramerous, with tarsomere 3 and 2 elongate, without distinct lobe. Duverger in his paper (1983) described <italic><tp:taxon-name><tp:taxon-name-part taxon-name-part-type="genus" reg="Lithophilus">L.</tp:taxon-name-part> <tp:taxon-name-part taxon-name-part-type="species" reg="naviauxi">naviauxi</tp:taxon-name-part></tp:taxon-name></italic> based on just three female specimens of which he illustrated the spermatheca (<xref ref-type="bibr" rid="B9">Duverger 1983</xref>: 89, figs 30, 31). However, <italic><tp:taxon-name><tp:taxon-name-part taxon-name-part-type="genus" reg="Coccidula">C.</tp:taxon-name-part> <tp:taxon-name-part taxon-name-part-type="species" reg="litophiloides">litophiloides</tp:taxon-name-part></tp:taxon-name></italic> is also found in Iran. Comparison of the female genitalia of the type material of both taxa, and other available material, together with the lack of a second and third row of large punctures on the elytra, and other morphological features described in the original description of Duverger, led to the conclusion that <italic><tp:taxon-name><tp:taxon-name-part taxon-name-part-type="genus" reg="Lithophilus">L.</tp:taxon-name-part> <tp:taxon-name-part taxon-name-part-type="species" reg="naviauxi">naviauxi</tp:taxon-name-part></tp:taxon-name></italic> Duverger falls well within the definition of <italic><tp:taxon-name><tp:taxon-name-part taxon-name-part-type="genus" reg="Coccidula">C.</tp:taxon-name-part> <tp:taxon-name-part taxon-name-part-type="species" reg="litophiloides">litophiloides</tp:taxon-name-part></tp:taxon-name></italic>; thus, we propose to synonymize both species.</p></tp:treatment-sec><tp:treatment-sec><!--Section generated to contain objects referenced in tp:taxon-treatment.--><fig id="F1" position="float" orientation="portrait"><object-id xmlns:xlink="http://www.w3.org/1999/xlink" content-type="doi" xlink:type="simple">10.3897/zookeys.1043.65829.figure1</object-id><object-id xmlns:xlink="http://www.w3.org/1999/xlink" content-type="arpha" xlink:type="simple">E1C73F61-0CDE-5E30-9CB6-72F4C4FB7891</object-id><label>Figure 1.</label><caption><p>Immature stages and habitus of adult species of <italic><tp:taxon-name><tp:taxon-name-part taxon-name-part-type="genus" reg="Coccidula">Coccidula</tp:taxon-name-part></tp:taxon-name></italic> Kugelann <bold>A</bold><italic><tp:taxon-name><tp:taxon-name-part taxon-name-part-type="genus" reg="Coccidula">C.</tp:taxon-name-part> <tp:taxon-name-part taxon-name-part-type="species" reg="rufa">rufa</tp:taxon-name-part></tp:taxon-name></italic> larva <bold>B</bold><italic><tp:taxon-name><tp:taxon-name-part taxon-name-part-type="genus" reg="Coccidula">C.</tp:taxon-name-part> <tp:taxon-name-part taxon-name-part-type="species" reg="rufa">rufa</tp:taxon-name-part></tp:taxon-name></italic> pupa <bold>C</bold><italic><tp:taxon-name><tp:taxon-name-part taxon-name-part-type="genus" reg="Coccidula">C.</tp:taxon-name-part> <tp:taxon-name-part taxon-name-part-type="species" reg="lepida">lepida</tp:taxon-name-part></tp:taxon-name></italic>, dorsal <bold>D</bold><italic><tp:taxon-name><tp:taxon-name-part taxon-name-part-type="genus" reg="Coccidula">C.</tp:taxon-name-part> <tp:taxon-name-part taxon-name-part-type="species" reg="lepida">lepida</tp:taxon-name-part></tp:taxon-name></italic>, ventral <bold>E</bold><italic><tp:taxon-name><tp:taxon-name-part taxon-name-part-type="genus" reg="Coccidula">C.</tp:taxon-name-part> <tp:taxon-name-part taxon-name-part-type="species" reg="litophiloides">litophiloides</tp:taxon-name-part></tp:taxon-name></italic><bold>F</bold><italic><tp:taxon-name><tp:taxon-name-part taxon-name-part-type="genus" reg="Coccidula">C.</tp:taxon-name-part> <tp:taxon-name-part taxon-name-part-type="species" reg="reitteri">reitteri</tp:taxon-name-part></tp:taxon-name></italic><bold>G</bold><italic><tp:taxon-name><tp:taxon-name-part taxon-name-part-type="genus" reg="Coccidula">C.</tp:taxon-name-part> <tp:taxon-name-part taxon-name-part-type="species" reg="rufa">rufa</tp:taxon-name-part></tp:taxon-name></italic><bold>H</bold><italic><tp:taxon-name><tp:taxon-name-part taxon-name-part-type="genus" reg="Coccidula">C.</tp:taxon-name-part> <tp:taxon-name-part taxon-name-part-type="species" reg="scutellata">scutellata</tp:taxon-name-part></tp:taxon-name></italic><bold>A, B</bold> Gilles San Martin, Wikimedia Commons <bold>C, D</bold> Danny Haelewaters <bold>G, H</bold> Udo Schmidt. Scale bars: 1 mm (<bold>C–H</bold>).</p></caption><graphic xmlns:xlink="http://www.w3.org/1999/xlink" xlink:href="zookeys-1043-061-g001.jpg" position="float" orientation="portrait" xlink:type="simple" id="oo_554376.jpg"><uri content-type="original_file" xlink:type="simple">https://binary.pensoft.net/fig/554376</uri></graphic></fig><fig id="F3" position="float" orientation="portrait"><object-id xmlns:xlink="http://www.w3.org/1999/xlink" content-type="doi" xlink:type="simple">10.3897/zookeys.1043.65829.figure3</object-id><object-id xmlns:xlink="http://www.w3.org/1999/xlink" content-type="arpha" xlink:type="simple">CD1505AA-67DD-52A3-AFF7-9CE5EBA61CFE</object-id><label>Figure 3.</label><caption><p><italic><tp:taxon-name><tp:taxon-name-part taxon-name-part-type="genus" reg="Coccidula">Coccidula</tp:taxon-name-part> <tp:taxon-name-part taxon-name-part-type="species" reg="litophiloides">litophiloides</tp:taxon-name-part></tp:taxon-name></italic> Reitter SEM illustrations, paratype <named-content xmlns:xlink="http://www.w3.org/1999/xlink" content-type="dwc:institutional_code" xlink:type="simple">HNHM</named-content><bold>A</bold> body, dorsal <bold>B</bold> pronotum <bold>C</bold> head and prothorax, ventral <bold>D</bold> meso and metaventrite <bold>E</bold> head ventral. Scale bars: 1 mm (<bold>A</bold>); 500 µm (<bold>B–D</bold>); 400 µm (<bold>E</bold>).</p></caption><graphic xmlns:xlink="http://www.w3.org/1999/xlink" xlink:href="zookeys-1043-061-g003.jpg" position="float" orientation="portrait" xlink:type="simple" id="oo_554378.jpg"><uri content-type="original_file" xlink:type="simple">https://binary.pensoft.net/fig/554378</uri></graphic></fig><fig id="F4" position="float" orientation="portrait"><object-id xmlns:xlink="http://www.w3.org/1999/xlink" content-type="doi" xlink:type="simple">10.3897/zookeys.1043.65829.figure4</object-id><object-id xmlns:xlink="http://www.w3.org/1999/xlink" content-type="arpha" xlink:type="simple">0ED8485A-BDAA-5240-B810-2441001FB280</object-id><label>Figure 4.</label><caption><p><italic><tp:taxon-name><tp:taxon-name-part taxon-name-part-type="genus" reg="Coccidula">Coccidula</tp:taxon-name-part> <tp:taxon-name-part taxon-name-part-type="species" reg="litophiloides">litophiloides</tp:taxon-name-part></tp:taxon-name></italic> Reitter <bold>A</bold> tegmen, lateral <bold>B</bold> tegmen, inner <bold>C</bold> penis, lateral <bold>D</bold> spermatheca. Scale bar: 500 µm (<bold>A–D</bold>).</p></caption><graphic xmlns:xlink="http://www.w3.org/1999/xlink" xlink:href="zookeys-1043-061-g004.jpg" position="float" orientation="portrait" xlink:type="simple" id="oo_554379.jpg"><uri content-type="original_file" xlink:type="simple">https://binary.pensoft.net/fig/554379</uri></graphic></fig><fig id="F11" position="float" orientation="portrait"><object-id xmlns:xlink="http://www.w3.org/1999/xlink" content-type="doi" xlink:type="simple">10.3897/zookeys.1043.65829.figure11</object-id><object-id xmlns:xlink="http://www.w3.org/1999/xlink" content-type="arpha" xlink:type="simple">FCACE49D-80D0-5BB1-8425-29333D24DFE5</object-id><label>Figure 11.</label><caption><p><italic><tp:taxon-name><tp:taxon-name-part taxon-name-part-type="genus" reg="Lithophilus">Lithophilus</tp:taxon-name-part> <tp:taxon-name-part taxon-name-part-type="species" reg="naviauxi">naviauxi</tp:taxon-name-part></tp:taxon-name></italic> Duverger <bold>A</bold> paratype <named-content xmlns:xlink="http://www.w3.org/1999/xlink" content-type="dwc:institutional_code" xlink:type="simple">MNHN</named-content>, dorsal <bold>B</bold> paratype labels and abdomen <bold>C</bold><italic><tp:taxon-name><tp:taxon-name-part taxon-name-part-type="genus" reg="Coccidula">Coccidula</tp:taxon-name-part> <tp:taxon-name-part taxon-name-part-type="species" reg="litophiloides">litophiloides</tp:taxon-name-part></tp:taxon-name></italic> Reitter, holotype labels <bold>D</bold><italic><tp:taxon-name><tp:taxon-name-part taxon-name-part-type="genus" reg="Coccidula">Coccidula</tp:taxon-name-part> <tp:taxon-name-part taxon-name-part-type="species" reg="suturalis">suturalis</tp:taxon-name-part></tp:taxon-name></italic> Reitter, holotype labels.</p></caption><graphic xmlns:xlink="http://www.w3.org/1999/xlink" xlink:href="zookeys-1043-061-g011.jpg" position="float" orientation="portrait" xlink:type="simple" id="oo_554387.jpg"><uri content-type="original_file" xlink:type="simple">https://binary.pensoft.net/fig/554387</uri></graphic></fig></tp:treatment-sec><ref-list><ref id="B9"><mixed-citation xmlns:xlink="http://www.w3.org/1999/xlink" xlink:type="simple"><person-group><name name-style="western"><surname>Duverger</surname><given-names>C</given-names></name></person-group> (<year>1983</year>) <article-title>Contribution à la connaissance des <tp:taxon-name><tp:taxon-name-part taxon-name-part-type="family">Coccinellidae</tp:taxon-name-part></tp:taxon-name> d’Iran.</article-title><source>Nouvelle Revue d’Entomologie, Nouvelle Série</source><volume>13</volume>(<issue>1</issue>): <fpage>73</fpage>–<lpage>93</lpage>.</mixed-citation></ref></ref-list></tp:taxon-treatment>
