# Supplementary material for: Revision of the genus Coccidula Kugelann (Coleoptera, Coccinellidae)
Source: Zookeys. 2021 Jun 11;1043:61–85. doi: 10.3897/zookeys.1043.65829 (PMC8213682; doi:10.3897/zookeys.1043.65829)
Supplement: XML Treatment for Coccidula reitteri [file zookeys.1043.65829-treatment4.xml]

<!DOCTYPE tp:taxon-treatment
  PUBLIC "-//TaxonX//DTD Taxonomic Treatment Publishing DTD v0 20100105//EN" "tax-treatment-NSO.dtd">
<tp:taxon-treatment xmlns:tp="http://www.plazi.org/taxpub"><tp:treatment-meta><kwd-group><label>Taxon classification</label><kwd><named-content xmlns:xlink="http://www.w3.org/1999/xlink" content-type="kingdom">Animalia</named-content></kwd><kwd><named-content xmlns:xlink="http://www.w3.org/1999/xlink" content-type="order">Coleoptera</named-content></kwd><kwd><named-content xmlns:xlink="http://www.w3.org/1999/xlink" content-type="family">Coccinellidae</named-content></kwd></kwd-group><mixed-citation publication-type="journal"><person-group><name><surname>Szawaryn</surname><given-names>Karol</given-names></name><name><surname>Nedvěd</surname><given-names>Oldřich</given-names></name><name><surname>Biranvand</surname><given-names>Amir</given-names></name><name><surname>Czerwiński</surname><given-names>Tomasz</given-names></name><name><surname>Nattier</surname><given-names>Romain</given-names></name></person-group><article-title>Revision of the genus <italic><tp:taxon-name><tp:taxon-name-part taxon-name-part-type="genus" reg="Coccidula">Coccidula</tp:taxon-name-part></tp:taxon-name></italic> Kugelann (<tp:taxon-name><tp:taxon-name-part taxon-name-part-type="order">Coleoptera</tp:taxon-name-part></tp:taxon-name>, <tp:taxon-name><tp:taxon-name-part taxon-name-part-type="family">Coccinellidae</tp:taxon-name-part></tp:taxon-name>)</article-title><source>Zookeys</source><day>11</day><month>6</month><year>2021</year><volume>1043</volume><fpage>61</fpage><lpage>85</lpage><pub-id pub-id-type="doi">10.3897/zookeys.1043.65829</pub-id></mixed-citation></tp:treatment-meta><tp:nomenclature><tp:taxon-name><object-id xmlns:xlink="http://www.w3.org/1999/xlink" content-type="arpha" xlink:type="simple">D80F83A5-0C5E-5F05-A570-C7F38CA8AB88</object-id>
              <tp:taxon-name-part taxon-name-part-type="genus" reg="Coccidula">Coccidula</tp:taxon-name-part>
              <tp:taxon-name-part taxon-name-part-type="species" reg="reitteri">reitteri</tp:taxon-name-part>
            </tp:taxon-name><tp:taxon-authority>Dodge, 1938</tp:taxon-authority><xref ref-type="fig" rid="F1">Figs 1F</xref><xref ref-type="fig" rid="F5">, 5A–E</xref><xref ref-type="fig" rid="F6">, 6A–C</xref><tp:nomenclature-citation-list><tp:nomenclature-citation><tp:taxon-name>
                  <tp:taxon-name-part taxon-name-part-type="genus" reg="Coccidula">Coccidula</tp:taxon-name-part> <tp:taxon-name-part taxon-name-part-type="species" reg="suturalis">suturalis</tp:taxon-name-part></tp:taxon-name><comment><xref ref-type="bibr" rid="B32">Reitter 1897</xref>: 127 nom. nud. (nec. <tp:taxon-name><tp:taxon-name-part taxon-name-part-type="genus" reg="Coccidula">C.</tp:taxon-name-part> <tp:taxon-name-part taxon-name-part-type="species" reg="suturalis">suturalis</tp:taxon-name-part></tp:taxon-name> Weise, 1895: 132).</comment></tp:nomenclature-citation><tp:nomenclature-citation><tp:taxon-name>
                  <tp:taxon-name-part taxon-name-part-type="genus" reg="Coccidula">Coccidula</tp:taxon-name-part> <tp:taxon-name-part taxon-name-part-type="species" reg="reitteri">reitteri</tp:taxon-name-part></tp:taxon-name><comment>Dodge, 1938: 222.</comment></tp:nomenclature-citation></tp:nomenclature-citation-list></tp:nomenclature><tp:treatment-sec sec-type="material" id="SECID0EO3AG"><title>Material examined.</title><p><bold><italic>Holotype</italic>.</bold> Russia, “Quell. d. Jrbut Reitter./ Transbaikal leg. Leder/ Coll. Reitter/ / <tp:taxon-name><tp:taxon-name-part taxon-name-part-type="genus" reg="Coccidula">Coccidula</tp:taxon-name-part></tp:taxon-name> scutellaris m 1896/ <tp:taxon-name><tp:taxon-name-part taxon-name-part-type="genus" reg="Coccidula">Coccidula</tp:taxon-name-part> <tp:taxon-name-part taxon-name-part-type="species" reg="reitteri">reitteri</tp:taxon-name-part></tp:taxon-name> Dodge Khnzorian det./ prep. genital R. Bielawski 1956/ Holotypus 1897 <tp:taxon-name><tp:taxon-name-part taxon-name-part-type="genus" reg="Coccidula">Coccidula</tp:taxon-name-part> <tp:taxon-name-part taxon-name-part-type="species" reg="suturalis">suturalis</tp:taxon-name-part></tp:taxon-name> Reitter/ Photo ID: HNHM_COL_574”, female (<named-content xmlns:xlink="http://www.w3.org/1999/xlink" content-type="dwc:institutional_code" xlink:type="simple">HNHM</named-content>). <bold>Other material.</bold> Russia, “Transbaikalien Leder Reitter/ <tp:taxon-name><tp:taxon-name-part taxon-name-part-type="genus" reg="Coccidula">Coccidula</tp:taxon-name-part> <tp:taxon-name-part taxon-name-part-type="species" reg="suturalis">suturalis</tp:taxon-name-part></tp:taxon-name> Rtt. Coll. Reitter/ <tp:taxon-name><tp:taxon-name-part taxon-name-part-type="genus" reg="Coccidula">Coccidula</tp:taxon-name-part> <tp:taxon-name-part taxon-name-part-type="species" reg="reitteri">reitteri</tp:taxon-name-part></tp:taxon-name> Dodge, det. Merkl 1984/ prep. genital R. Bielawski 1956” (1 male: <named-content xmlns:xlink="http://www.w3.org/1999/xlink" content-type="dwc:institutional_code" xlink:type="simple">HNHM</named-content>); Listvjanka pr. Bajkal, step, 29.6.1977, H. Karnecka lgt. (1 male, 1 female: <named-content xmlns:xlink="http://www.w3.org/1999/xlink" content-type="dwc:institutional_code" xlink:type="simple">NMP</named-content>).</p></tp:treatment-sec><tp:treatment-sec sec-type="diagnosis" id="SECID0EY5AG"><title>Diagnosis.</title><p><italic><tp:taxon-name><tp:taxon-name-part taxon-name-part-type="genus" reg="Coccidula">Coccidula</tp:taxon-name-part> <tp:taxon-name-part taxon-name-part-type="species" reg="reitteri">reitteri</tp:taxon-name-part></tp:taxon-name></italic> is very similar to <italic><tp:taxon-name><tp:taxon-name-part taxon-name-part-type="genus" reg="Coccidula">C.</tp:taxon-name-part> <tp:taxon-name-part taxon-name-part-type="species" reg="rufa">rufa</tp:taxon-name-part></tp:taxon-name></italic> in external appearance, however, it can be distinguished by the presence of a small black transverse macula on the pronotum just anterior to the scutellar shield, and a longitudinal brown to black macula on the posterior half of the elytra on the elytral suture. Male genitalia are very close to <italic><tp:taxon-name><tp:taxon-name-part taxon-name-part-type="genus" reg="Coccidula">C.</tp:taxon-name-part> <tp:taxon-name-part taxon-name-part-type="species" reg="rufa">rufa</tp:taxon-name-part></tp:taxon-name></italic>, however, the upper margin of the penis guide in lateral view is relatively less emarginated and parameres are narrower than in <italic><tp:taxon-name><tp:taxon-name-part taxon-name-part-type="genus" reg="Coccidula">C.</tp:taxon-name-part> <tp:taxon-name-part taxon-name-part-type="species" reg="rufa">rufa</tp:taxon-name-part></tp:taxon-name></italic>.</p></tp:treatment-sec><tp:treatment-sec sec-type="description" id="SECID0EKABG"><title>Description.</title><p>Length = 2.8–3.2 mm, BL/BW = 1.85–1.90, <abbrev xmlns:xlink="http://www.w3.org/1999/xlink" xlink:title="elytral length along suture including scutellum" id="ABBRID0EQABG" xlink:type="simple">EL</abbrev>/BW = 1.33, <abbrev xmlns:xlink="http://www.w3.org/1999/xlink" xlink:title="pronotal width across widest part" id="ABBRID0EUABG" xlink:type="simple">PW</abbrev>/BW = 0.77.</p><p>Body elongate, parallel sided (Fig. <xref ref-type="fig" rid="F5">5A</xref>). Pronotum (Fig. <xref ref-type="fig" rid="F1">1F</xref>) with black transverse macula in front of the scutellar shield. Scutellar shield black. Elytra brown with elongate, dark brown to black macula along the elytral suture in posterior half. Ventral side testaceous with prosternum, mesoventrite, metaventrite, most of the ventrite 1 (except lateral corners), and central part of ventrite 2 black.</p><p>Head and pronotum covered with uniform small setiferous punctures arranged irregularly. Pronotum (Fig. <xref ref-type="fig" rid="F5">5B</xref>) transverse, broadly rounded laterally, with moderately broad, lateral margin without glabrous area; pronotum covered with dense setriferous punctures, with single row of larger punctures along lateral border. Posterior pronotal corners not produced (Fig. <xref ref-type="fig" rid="F5">5B</xref>). Prosternum with anterior margin with bordering line incomplete in median part, without small sub-rounded impression in center. Prosternal process with lateral carinae straight, joined together roundly at level of anterior border of procoxae, forming sub-triangular pattern (Fig. <xref ref-type="fig" rid="F5">5C</xref>).</p><p>Scutellar shield pentagonal, covered with dense setiferous punctures. Elytra covered with two types of punctures, small setiferous punctures irregularly distributed throughout the elytral surface, some of these punctures surrounded by larger depressed circles forming nine irregular longitudinal rows along whole length of elytra. Lateral elytral margin well visible throughout (Fig. <xref ref-type="fig" rid="F5">5A</xref>). Mesoventrite with complete anterior border. Metaventrite with postcoxal lines descending laterally, fused on metaventral process in median part, forming continuous arc (Fig. <xref ref-type="fig" rid="F5">5D</xref>); covered with setiferous punctures very sparsely distributed in central part of sclerite, densely setose in lateral parts, without distinct rows of large punctures below postcoxal lines, large punctures above metacoxae present.</p><p>Abdominal postcoxal lines complete, arcuate, reaching half of length of ventrite 1 measured below metacoxa. Ventrites covered with sparse setiferous punctures.</p><p><bold><italic>Male genitalia</italic>.</bold> Tegmen in inner view (Fig. <xref ref-type="fig" rid="F6">6B</xref>) with penis guide broadly rounded in the median or apical part, with rounded apex; in lateral view (Fig. <xref ref-type="fig" rid="F6">6C</xref>) moderately expanded medially, with upper surface moderately emarginate; long, much longer than parameres. Parameres elongate, parallel sided, with narrow base, inner surface smooth, with fringe of long setae in apical part. Penis simple with pointed apex, with small bump before apex.</p><fig id="F6" position="float" orientation="portrait"><object-id xmlns:xlink="http://www.w3.org/1999/xlink" content-type="doi" xlink:type="simple">10.3897/zookeys.1043.65829.figure6</object-id><object-id xmlns:xlink="http://www.w3.org/1999/xlink" content-type="arpha" xlink:type="simple">AFF00C00-AE0D-5FF1-A1E1-5DA22DD81A26</object-id><label>Figure 6.</label><caption><p><italic><tp:taxon-name><tp:taxon-name-part taxon-name-part-type="genus" reg="Coccidula">Coccidula</tp:taxon-name-part> <tp:taxon-name-part taxon-name-part-type="species" reg="reitteri">reitteri</tp:taxon-name-part></tp:taxon-name></italic> Dodge <bold>A</bold> original drawings of male and female genitalia by <xref ref-type="bibr" rid="B2">Bielawski 1984</xref><bold>B</bold> tegmen, inner <bold>C</bold> tegmen, lateral. Scale bar: 500 µm (<bold>B, C</bold>).</p></caption><graphic xmlns:xlink="http://www.w3.org/1999/xlink" xlink:href="zookeys-1043-061-g006.jpg" position="float" orientation="portrait" xlink:type="simple" id="oo_554382.jpg"><uri content-type="original_file" xlink:type="simple">https://binary.pensoft.net/fig/554382</uri></graphic></fig><p><bold><italic>Female genitalia</italic>.</bold> Spermatheca vermiform, not distinctly broadened apically (Fig. <xref ref-type="fig" rid="F6">6A</xref>).</p></tp:treatment-sec><tp:treatment-sec sec-type="type locality" id="SECID0EZDBG"><title>Type locality.</title><p>Mongolia, Russia (Krasnoyarsk region, Irkutsk region, Tuva)</p></tp:treatment-sec><tp:treatment-sec sec-type="distribution" id="SECID0E5DBG"><title>Distribution.</title><p>Russia (East Siberia).</p></tp:treatment-sec><tp:treatment-sec sec-type="remarks" id="SECID0EDEBG"><title>Remarks.</title><p><italic><tp:taxon-name><tp:taxon-name-part taxon-name-part-type="genus" reg="Coccidula">Coccidula</tp:taxon-name-part> <tp:taxon-name-part taxon-name-part-type="species" reg="reitteri">reitteri</tp:taxon-name-part></tp:taxon-name></italic> is very similar to <italic><tp:taxon-name><tp:taxon-name-part taxon-name-part-type="genus" reg="Coccidula">C.</tp:taxon-name-part> <tp:taxon-name-part taxon-name-part-type="species" reg="rufa">rufa</tp:taxon-name-part></tp:taxon-name></italic> in external morphological characters as well as the structure of male and female genitalia (Fig. <xref ref-type="fig" rid="F6">6A</xref>) (<xref ref-type="bibr" rid="B2">Bielawski 1984</xref>); thus, further investigation, preferably of molecular markers, should be conducted to confirm whether it is a separate species or an eastern population of <italic><tp:taxon-name><tp:taxon-name-part taxon-name-part-type="genus" reg="Coccidula">C.</tp:taxon-name-part> <tp:taxon-name-part taxon-name-part-type="species" reg="rufa">rufa</tp:taxon-name-part></tp:taxon-name></italic>.</p></tp:treatment-sec><tp:treatment-sec><!--Section generated to contain objects referenced in tp:taxon-treatment.--><fig id="F1" position="float" orientation="portrait"><object-id xmlns:xlink="http://www.w3.org/1999/xlink" content-type="doi" xlink:type="simple">10.3897/zookeys.1043.65829.figure1</object-id><object-id xmlns:xlink="http://www.w3.org/1999/xlink" content-type="arpha" xlink:type="simple">E1C73F61-0CDE-5E30-9CB6-72F4C4FB7891</object-id><label>Figure 1.</label><caption><p>Immature stages and habitus of adult species of <italic><tp:taxon-name><tp:taxon-name-part taxon-name-part-type="genus" reg="Coccidula">Coccidula</tp:taxon-name-part></tp:taxon-name></italic> Kugelann <bold>A</bold><italic><tp:taxon-name><tp:taxon-name-part taxon-name-part-type="genus" reg="Coccidula">C.</tp:taxon-name-part> <tp:taxon-name-part taxon-name-part-type="species" reg="rufa">rufa</tp:taxon-name-part></tp:taxon-name></italic> larva <bold>B</bold><italic><tp:taxon-name><tp:taxon-name-part taxon-name-part-type="genus" reg="Coccidula">C.</tp:taxon-name-part> <tp:taxon-name-part taxon-name-part-type="species" reg="rufa">rufa</tp:taxon-name-part></tp:taxon-name></italic> pupa <bold>C</bold><italic><tp:taxon-name><tp:taxon-name-part taxon-name-part-type="genus" reg="Coccidula">C.</tp:taxon-name-part> <tp:taxon-name-part taxon-name-part-type="species" reg="lepida">lepida</tp:taxon-name-part></tp:taxon-name></italic>, dorsal <bold>D</bold><italic><tp:taxon-name><tp:taxon-name-part taxon-name-part-type="genus" reg="Coccidula">C.</tp:taxon-name-part> <tp:taxon-name-part taxon-name-part-type="species" reg="lepida">lepida</tp:taxon-name-part></tp:taxon-name></italic>, ventral <bold>E</bold><italic><tp:taxon-name><tp:taxon-name-part taxon-name-part-type="genus" reg="Coccidula">C.</tp:taxon-name-part> <tp:taxon-name-part taxon-name-part-type="species" reg="litophiloides">litophiloides</tp:taxon-name-part></tp:taxon-name></italic><bold>F</bold><italic><tp:taxon-name><tp:taxon-name-part taxon-name-part-type="genus" reg="Coccidula">C.</tp:taxon-name-part> <tp:taxon-name-part taxon-name-part-type="species" reg="reitteri">reitteri</tp:taxon-name-part></tp:taxon-name></italic><bold>G</bold><italic><tp:taxon-name><tp:taxon-name-part taxon-name-part-type="genus" reg="Coccidula">C.</tp:taxon-name-part> <tp:taxon-name-part taxon-name-part-type="species" reg="rufa">rufa</tp:taxon-name-part></tp:taxon-name></italic><bold>H</bold><italic><tp:taxon-name><tp:taxon-name-part taxon-name-part-type="genus" reg="Coccidula">C.</tp:taxon-name-part> <tp:taxon-name-part taxon-name-part-type="species" reg="scutellata">scutellata</tp:taxon-name-part></tp:taxon-name></italic><bold>A, B</bold> Gilles San Martin, Wikimedia Commons <bold>C, D</bold> Danny Haelewaters <bold>G, H</bold> Udo Schmidt. Scale bars: 1 mm (<bold>C–H</bold>).</p></caption><graphic xmlns:xlink="http://www.w3.org/1999/xlink" xlink:href="zookeys-1043-061-g001.jpg" position="float" orientation="portrait" xlink:type="simple" id="oo_554376.jpg"><uri content-type="original_file" xlink:type="simple">https://binary.pensoft.net/fig/554376</uri></graphic></fig><fig id="F5" position="float" orientation="portrait"><object-id xmlns:xlink="http://www.w3.org/1999/xlink" content-type="doi" xlink:type="simple">10.3897/zookeys.1043.65829.figure5</object-id><object-id xmlns:xlink="http://www.w3.org/1999/xlink" content-type="arpha" xlink:type="simple">76B9D3D4-231A-5813-A4FA-948E6FF7901A</object-id><label>Figure 5.</label><caption><p><italic><tp:taxon-name><tp:taxon-name-part taxon-name-part-type="genus" reg="Coccidula">Coccidula</tp:taxon-name-part> <tp:taxon-name-part taxon-name-part-type="species" reg="reitteri">reitteri</tp:taxon-name-part></tp:taxon-name></italic> Dodge SEM illustrations, <named-content xmlns:xlink="http://www.w3.org/1999/xlink" content-type="dwc:institutional_code" xlink:type="simple">HNHM</named-content><bold>A</bold> body, dorsal <bold>B</bold> pronotum <bold>C</bold> head and prothorax, ventral <bold>D</bold> meso and metaventrite <bold>E</bold> antenna. Scale bars: 1 mm (<bold>A</bold>); 500 µm (<bold>B–D</bold>); 300 µm (<bold>E</bold>).</p></caption><graphic xmlns:xlink="http://www.w3.org/1999/xlink" xlink:href="zookeys-1043-061-g005.jpg" position="float" orientation="portrait" xlink:type="simple" id="oo_554380.jpg"><uri content-type="original_file" xlink:type="simple">https://binary.pensoft.net/fig/554380</uri></graphic></fig></tp:treatment-sec><ref-list><ref id="B2"><mixed-citation xmlns:xlink="http://www.w3.org/1999/xlink" xlink:type="simple"><person-group><name name-style="western"><surname>Bielawski</surname><given-names>R</given-names></name></person-group> (<year>1984</year>) <article-title><tp:taxon-name><tp:taxon-name-part taxon-name-part-type="family">Coccinellidae</tp:taxon-name-part></tp:taxon-name> (<tp:taxon-name><tp:taxon-name-part taxon-name-part-type="order">Coleoptera</tp:taxon-name-part></tp:taxon-name>) of Mongolia.</article-title><source>Annales Zoologici</source><volume>38</volume>(<issue>14</issue>): <fpage>281</fpage>–<lpage>460</lpage>.</mixed-citation></ref><ref id="B32"><mixed-citation xmlns:xlink="http://www.w3.org/1999/xlink" xlink:type="simple"><person-group><name name-style="western"><surname>Reitter</surname><given-names>E</given-names></name></person-group> (<year>1897</year>) <article-title>Fünfzehnter Beitrag zur Coleopteren-Fauna des russischen Reiches.</article-title><source>Wiener Entomologische Zeitung</source><volume>16</volume>: <fpage>121</fpage>–<lpage>127</lpage>. <ext-link xlink:type="simple" ext-link-type="doi" xlink:href="10.5962/bhl.part.12846">https://doi.org/10.5962/bhl.part.12846</ext-link></mixed-citation></ref></ref-list></tp:taxon-treatment>
