# Supplementary material for: Revision of the genus Coccidula Kugelann (Coleoptera, Coccinellidae)
Source: Zookeys. 2021 Jun 11;1043:61–85. doi: 10.3897/zookeys.1043.65829 (PMC8213682; doi:10.3897/zookeys.1043.65829)
Supplement: XML Treatment for Coccidula rufa [file zookeys.1043.65829-treatment5.xml]

<!DOCTYPE tp:taxon-treatment
  PUBLIC "-//TaxonX//DTD Taxonomic Treatment Publishing DTD v0 20100105//EN" "tax-treatment-NSO.dtd">
<tp:taxon-treatment xmlns:tp="http://www.plazi.org/taxpub"><tp:treatment-meta><kwd-group><label>Taxon classification</label><kwd><named-content xmlns:xlink="http://www.w3.org/1999/xlink" content-type="kingdom">Animalia</named-content></kwd><kwd><named-content xmlns:xlink="http://www.w3.org/1999/xlink" content-type="order">Coleoptera</named-content></kwd><kwd><named-content xmlns:xlink="http://www.w3.org/1999/xlink" content-type="family">Coccinellidae</named-content></kwd></kwd-group><mixed-citation publication-type="journal"><person-group><name><surname>Szawaryn</surname><given-names>Karol</given-names></name><name><surname>Nedvěd</surname><given-names>Oldřich</given-names></name><name><surname>Biranvand</surname><given-names>Amir</given-names></name><name><surname>Czerwiński</surname><given-names>Tomasz</given-names></name><name><surname>Nattier</surname><given-names>Romain</given-names></name></person-group><article-title>Revision of the genus <italic><tp:taxon-name><tp:taxon-name-part taxon-name-part-type="genus" reg="Coccidula">Coccidula</tp:taxon-name-part></tp:taxon-name></italic> Kugelann (<tp:taxon-name><tp:taxon-name-part taxon-name-part-type="order">Coleoptera</tp:taxon-name-part></tp:taxon-name>, <tp:taxon-name><tp:taxon-name-part taxon-name-part-type="family">Coccinellidae</tp:taxon-name-part></tp:taxon-name>)</article-title><source>Zookeys</source><day>11</day><month>6</month><year>2021</year><volume>1043</volume><fpage>61</fpage><lpage>85</lpage><pub-id pub-id-type="doi">10.3897/zookeys.1043.65829</pub-id></mixed-citation></tp:treatment-meta><tp:nomenclature><tp:taxon-name><object-id xmlns:xlink="http://www.w3.org/1999/xlink" content-type="arpha" xlink:type="simple">25B90092-038B-55CE-8660-9DF331C51381</object-id>
              <tp:taxon-name-part taxon-name-part-type="genus" reg="Coccidula">Coccidula</tp:taxon-name-part>
              <tp:taxon-name-part taxon-name-part-type="species" reg="rufa">rufa</tp:taxon-name-part>
            </tp:taxon-name><tp:taxon-authority>(Herbst, 1783)</tp:taxon-authority><xref ref-type="fig" rid="F1">Figs 1A, B, G</xref><xref ref-type="fig" rid="F7">, 7A–F</xref><xref ref-type="fig" rid="F8">, 8A–E</xref><tp:nomenclature-citation-list><tp:nomenclature-citation><tp:taxon-name>
                  <tp:taxon-name-part taxon-name-part-type="genus" reg="Dermestes">Dermestes</tp:taxon-name-part> <tp:taxon-name-part taxon-name-part-type="species" reg="rufus">rufus</tp:taxon-name-part></tp:taxon-name><comment>Herbst, 1783: 22.</comment></tp:nomenclature-citation><tp:nomenclature-citation><tp:taxon-name>
                  <tp:taxon-name-part taxon-name-part-type="genus" reg="Chrysomela">Chrysomela</tp:taxon-name-part> <tp:taxon-name-part taxon-name-part-type="species" reg="pectoralis">pectoralis</tp:taxon-name-part></tp:taxon-name><comment>Fabricius, 1792: 328.</comment></tp:nomenclature-citation><tp:nomenclature-citation><tp:taxon-name>
                  <tp:taxon-name-part taxon-name-part-type="genus" reg="Silpha">Silpha</tp:taxon-name-part> <tp:taxon-name-part taxon-name-part-type="species" reg="rosea">rosea</tp:taxon-name-part></tp:taxon-name><comment>Marscham, 1802: 123.</comment></tp:nomenclature-citation><tp:nomenclature-citation><tp:taxon-name>
                  <tp:taxon-name-part taxon-name-part-type="genus" reg="Coccidula">Coccidula</tp:taxon-name-part> <tp:taxon-name-part taxon-name-part-type="species" reg="conferta">conferta</tp:taxon-name-part></tp:taxon-name><comment>Reitter, 1890: 176.</comment></tp:nomenclature-citation><tp:nomenclature-citation><tp:taxon-name>
                    <tp:taxon-name-part taxon-name-part-type="genus" reg="Coccidula">Coccidula</tp:taxon-name-part> <tp:taxon-name-part taxon-name-part-type="species" reg="rufa">rufa</tp:taxon-name-part></tp:taxon-name><comment>var. unicolor Reitter, 1890: 176. </comment></tp:nomenclature-citation><tp:nomenclature-citation><tp:taxon-name>
                    <tp:taxon-name-part taxon-name-part-type="genus" reg="Coccidula">Coccidula</tp:taxon-name-part> <tp:taxon-name-part taxon-name-part-type="species" reg="rufa">rufa</tp:taxon-name-part></tp:taxon-name><comment>var. nigropunctata Reitter, 1900: 220. </comment></tp:nomenclature-citation><tp:nomenclature-citation><tp:taxon-name>
                    <tp:taxon-name-part taxon-name-part-type="genus" reg="Coccidula">Coccidula</tp:taxon-name-part> <tp:taxon-name-part taxon-name-part-type="species" reg="rufa">rufa</tp:taxon-name-part></tp:taxon-name><comment>var. plagiata Gerhardt, 1910: 556. </comment></tp:nomenclature-citation></tp:nomenclature-citation-list></tp:nomenclature><tp:treatment-sec sec-type="material" id="SECID0E1JBG"><title>Material examined.</title><p>Czech Rep., Zlín, 11.6.1999, lgt. L. Bureš (1: <named-content xmlns:xlink="http://www.w3.org/1999/xlink" content-type="dwc:institutional_code" xlink:type="simple">NMP</named-content>); Mladá Boleslav, 25.4.1987, lgt. Nedvěd (1 male <named-content xmlns:xlink="http://www.w3.org/1999/xlink" content-type="dwc:institutional_code" xlink:type="simple">USB</named-content>); Dvořiště, 9.8.1989, lgt. Nedvěd (1: <named-content xmlns:xlink="http://www.w3.org/1999/xlink" content-type="dwc:institutional_code" xlink:type="simple">USB</named-content>); Kokořínský důl, 9.8.1995, lgt. J. Řehounek (1: <named-content xmlns:xlink="http://www.w3.org/1999/xlink" content-type="dwc:institutional_code" xlink:type="simple">USB</named-content>); Kyrgyzstan, Toktogul, 26 VI 2003, leg. A. Lasoń, WJ 2870, (1 male: <abbrev xmlns:xlink="http://www.w3.org/1999/xlink" content-type="institution" xlink:title="Andrzej Jadwiszczak Collection, Poland" id="ABBRID0EUKBG" xlink:type="simple">AJC</abbrev>); Montenegro, Skadar jez.- Virpazar, 5.6.1984, J. Strejček lgt. (1: <named-content xmlns:xlink="http://www.w3.org/1999/xlink" content-type="dwc:institutional_code" xlink:type="simple">NMP</named-content>); Poland, Kampinos Forest near Warsaw, 17.06.2020, leg. D. Marczak, (7: <abbrev xmlns:xlink="http://www.w3.org/1999/xlink" content-type="institution" xlink:title="Museum and Institute of Zoology, Warsaw, Poland" id="ABBRID0E5KBG" xlink:type="simple">MIZ</abbrev>); Russia, Leningrad-Lachta, IX 1988, J. Strejček lgt., (1: <named-content xmlns:xlink="http://www.w3.org/1999/xlink" content-type="dwc:institutional_code" xlink:type="simple">NMP</named-content>); Ukraine, Kharkiv region, Dergachevsky district, Boliboki vill., <named-content xmlns:xlink="http://www.w3.org/1999/xlink" content-type="dwc:verbatimCoordinates" xlink:type="simple"><named-content content-type="geo-json" specific-use="{&#34;type&#34;:&#34;Point&#34;,&#34;coordinates&#34;:[36.066353,50.154603]}" id="NCID0ELLBG" xlink:type="simple">50°9'16.57"N, 36°3'58.87"E</named-content></named-content>, 1.5.2017, lgt. A. Slutsky (1: <abbrev xmlns:xlink="http://www.w3.org/1999/xlink" content-type="institution" xlink:title="Alexander Slutsky Collection, Kharkov, Ukraine" id="ABBRID0EQLBG" xlink:type="simple">ASC</abbrev>); Uzbekistan, Buchara/ <tp:taxon-name><tp:taxon-name-part taxon-name-part-type="genus" reg="Coccidula">Coccidula</tp:taxon-name-part></tp:taxon-name> unicolor Rtt./ Coll. Reitter/ <abbrev xmlns:xlink="http://www.w3.org/1999/xlink" content-type="institution" xlink:title="Museum and Institute of Zoology, Warsaw, Poland" id="ABBRID0E2LBG" xlink:type="simple">MIZ</abbrev> PAN Warszawa 27/1955/1 (1: <abbrev xmlns:xlink="http://www.w3.org/1999/xlink" content-type="institution" xlink:title="Museum and Institute of Zoology, Warsaw, Poland" id="ABBRID0EAMBG" xlink:type="simple">MIZ</abbrev>). Type material not studied, deposited in Museum für Naturkunde, Berlin, Germany.</p></tp:treatment-sec><tp:treatment-sec sec-type="diagnosis" id="SECID0EFMBG"><title>Diagnosis.</title><p><italic><tp:taxon-name><tp:taxon-name-part taxon-name-part-type="genus" reg="Coccidula">Coccidula</tp:taxon-name-part> <tp:taxon-name-part taxon-name-part-type="species" reg="rufa">rufa</tp:taxon-name-part></tp:taxon-name></italic> is most similar in external appearance to <italic><tp:taxon-name><tp:taxon-name-part taxon-name-part-type="genus" reg="Coccidula">C.</tp:taxon-name-part> <tp:taxon-name-part taxon-name-part-type="species" reg="reitteri">reitteri</tp:taxon-name-part></tp:taxon-name></italic>, however it can be separated by the uniform testaceous coloration of the dorsal surface (<italic><tp:taxon-name><tp:taxon-name-part taxon-name-part-type="genus" reg="Coccidula">C.</tp:taxon-name-part> <tp:taxon-name-part taxon-name-part-type="species" reg="reitteri">reitteri</tp:taxon-name-part></tp:taxon-name></italic> possesses dark macula near the elytral suture). From uniformly colored specimens of <italic><tp:taxon-name><tp:taxon-name-part taxon-name-part-type="genus" reg="Coccidula">C.</tp:taxon-name-part> <tp:taxon-name-part taxon-name-part-type="species" reg="scutellata">scutellata</tp:taxon-name-part></tp:taxon-name></italic> it can be separated by the shape of carinae on the prosternal process. Male genitalia are also very distinctive: in <italic><tp:taxon-name><tp:taxon-name-part taxon-name-part-type="genus" reg="Coccidula">C.</tp:taxon-name-part> <tp:taxon-name-part taxon-name-part-type="species" reg="scutellata">scutellata</tp:taxon-name-part></tp:taxon-name></italic> penis guide is small, about half length of parameres, while in <italic><tp:taxon-name><tp:taxon-name-part taxon-name-part-type="genus" reg="Coccidula">C.</tp:taxon-name-part> <tp:taxon-name-part taxon-name-part-type="species" reg="rufa">rufa</tp:taxon-name-part></tp:taxon-name></italic> it is longer than parameres. Spermatheca in female genitalia of <italic><tp:taxon-name><tp:taxon-name-part taxon-name-part-type="genus" reg="Coccidula">C.</tp:taxon-name-part> <tp:taxon-name-part taxon-name-part-type="species" reg="rufa">rufa</tp:taxon-name-part></tp:taxon-name></italic> is vermiform, not widening apically, while in <italic><tp:taxon-name><tp:taxon-name-part taxon-name-part-type="genus" reg="Coccidula">C.</tp:taxon-name-part> <tp:taxon-name-part taxon-name-part-type="species" reg="scutellata">scutellata</tp:taxon-name-part></tp:taxon-name></italic> it is distinctly widened in apical part.</p></tp:treatment-sec><tp:treatment-sec sec-type="description" id="SECID0EDPBG"><title>Description.</title><p>Length = 2.5–3.2 mm, BL/BW = 1.88–2.00, <abbrev xmlns:xlink="http://www.w3.org/1999/xlink" xlink:title="elytral length along suture including scutellum" id="ABBRID0EJPBG" xlink:type="simple">EL</abbrev>/BW = 1.38–1.44, <abbrev xmlns:xlink="http://www.w3.org/1999/xlink" xlink:title="pronotal width across widest part" id="ABBRID0ENPBG" xlink:type="simple">PW</abbrev>/BW = 0.80–0.82.</p><p>Body elongate, parallel sided. Elytra of typical (European) form testaceous without maculae (Fig. <xref ref-type="fig" rid="F1">1G</xref>), only scutellar shield dark brown to black. Ventral side testaceous with prosternal process, mesoventrite, metaventrite, most of the ventrite 1 (except lateral corners), and central part of ventrite 2 black.</p><p>Head and pronotum covered with uniform small setiferous punctures arranged irregularly. Pronotum transverse, broadly rounded laterally, with moderately broad, lateral margin without glabrous area (Fig. <xref ref-type="fig" rid="F7">7B</xref>); pronotum covered with dense setiferous punctures, with a single row of larger punctures along lateral border. Posterior pronotal corners not produced (Fig. <xref ref-type="fig" rid="F7">7B</xref>). Prosternum with anterior margin with incomplete bordering line in median part, with a small sub-rounded impression in center. Prosternal process with lateral carinae straight, joined together roundly at level of anterior border of procoxae, forming sub-triangular pattern (Fig. <xref ref-type="fig" rid="F7">7C</xref>).</p><fig id="F7" position="float" orientation="portrait"><object-id xmlns:xlink="http://www.w3.org/1999/xlink" content-type="doi" xlink:type="simple">10.3897/zookeys.1043.65829.figure7</object-id><object-id xmlns:xlink="http://www.w3.org/1999/xlink" content-type="arpha" xlink:type="simple">400737F0-7A96-5DEA-8A9F-190251DEA4F8</object-id><label>Figure 7.</label><caption><p><italic><tp:taxon-name><tp:taxon-name-part taxon-name-part-type="genus" reg="Coccidula">Coccidula</tp:taxon-name-part> <tp:taxon-name-part taxon-name-part-type="species" reg="rufa">rufa</tp:taxon-name-part></tp:taxon-name></italic> (Reitter) SEM illustrations <bold>A</bold> body, dorsal <bold>B</bold> pronotum <bold>C</bold> head and prothorax, ventral <bold>D</bold> antenna <bold>E</bold> mesoventrite, metaventrite and ventrite 1 <bold>F</bold> ventrites 4–6, female. Scale bars: 1 mm (<bold>A</bold>); 500 µm (<bold>B, C, E, F</bold>); 400 µm (<bold>D</bold>).</p></caption><graphic xmlns:xlink="http://www.w3.org/1999/xlink" xlink:href="zookeys-1043-061-g007.jpg" position="float" orientation="portrait" xlink:type="simple" id="oo_554383.jpg"><uri content-type="original_file" xlink:type="simple">https://binary.pensoft.net/fig/554383</uri></graphic></fig><p>Scutellar shield pentagonal, covered with dense setiferous punctures. Elytra covered with two types of punctures, small setiferous punctures irregularly distributed throughout elytral surface, some of these punctures surrounded by larger depressed circles forming nine irregular longitudinal rows along whole length of elytra. Lateral elytral margin well visible throughout (Fig. <xref ref-type="fig" rid="F7">7A</xref>). Mesoventrite with complete anterior border. Metaventrite with postcoxal lines descending laterally, fused on metaventral process in median part, forming continuous arc (Fig. <xref ref-type="fig" rid="F7">7E</xref>), covered with setiferous punctures very sparsely distributed in central part of sclerite, densely setose in lateral parts, without distinct rows of large punctures below postcoxal lines, large punctures above metacoxae present.</p><p>Abdominal postcoxal lines complete, arcuate, reaching half of length of ventrite 1 measured below metacoxa. Ventrites covered with sparse setiferous punctures.</p><p><bold><italic>Male genitalia</italic>.</bold> Tegmen in inner view (Fig. <xref ref-type="fig" rid="F8">8A</xref>) with penis guide sub-parallel to broadly rounded, with rounded apex; in lateral view (Fig. <xref ref-type="fig" rid="F8">8B</xref>) expanded medially, with deeply emarginated upper margin; long, much longer than parameres. Parameres elongate, parallel sided, with just slightly narrower base, inner surface smooth, with fringe of long setae in apical part. Penis simple with sharply pointed and curved apex, with small bump before apex (Fig. <xref ref-type="fig" rid="F8">8C</xref>).</p><fig id="F8" position="float" orientation="portrait"><object-id xmlns:xlink="http://www.w3.org/1999/xlink" content-type="doi" xlink:type="simple">10.3897/zookeys.1043.65829.figure8</object-id><object-id xmlns:xlink="http://www.w3.org/1999/xlink" content-type="arpha" xlink:type="simple">83D3FB92-4C19-570A-BF0E-34813CB82AEB</object-id><label>Figure 8.</label><caption><p><italic><tp:taxon-name><tp:taxon-name-part taxon-name-part-type="genus" reg="Coccidula">Coccidula</tp:taxon-name-part> <tp:taxon-name-part taxon-name-part-type="species" reg="rufa">rufa</tp:taxon-name-part></tp:taxon-name></italic> (Reitter) <bold>A</bold> tegmen, inner <bold>B</bold> tegmen, lateral <bold>C</bold> penis, lateral <bold>D</bold> male genital segment, dorsal <bold>E</bold> spermatheca. Scale bar: 500 µm (<bold>A–E</bold>).</p></caption><graphic xmlns:xlink="http://www.w3.org/1999/xlink" xlink:href="zookeys-1043-061-g008.jpg" position="float" orientation="portrait" xlink:type="simple" id="oo_554384.jpg"><uri content-type="original_file" xlink:type="simple">https://binary.pensoft.net/fig/554384</uri></graphic></fig><p><bold><italic>Female genitalia</italic>.</bold> Sperm duct long, longer than spermatheca (Fig. <xref ref-type="fig" rid="F8">8E</xref>). Spermatheca vermiform, not distinctly broadened apically. Accessory gland membranous, much shorter than sperm duct.</p></tp:treatment-sec><tp:treatment-sec sec-type="type locality" id="SECID0E3TBG"><title>Type locality.</title><p>Berlin (Germany)</p></tp:treatment-sec><tp:treatment-sec sec-type="distribution" id="SECID0EBUBG"><title>Distribution.</title><p>Europe (all countries), Africa: Morocco, Asia: Afghanistan, China, Russia (Siberia), Iran, Kazakhstan, Kyrgyzstan, Mongolia, Turkey, Uzbekistan.</p></tp:treatment-sec><tp:treatment-sec><!--Section generated to contain objects referenced in tp:taxon-treatment.--><fig id="F1" position="float" orientation="portrait"><object-id xmlns:xlink="http://www.w3.org/1999/xlink" content-type="doi" xlink:type="simple">10.3897/zookeys.1043.65829.figure1</object-id><object-id xmlns:xlink="http://www.w3.org/1999/xlink" content-type="arpha" xlink:type="simple">E1C73F61-0CDE-5E30-9CB6-72F4C4FB7891</object-id><label>Figure 1.</label><caption><p>Immature stages and habitus of adult species of <italic><tp:taxon-name><tp:taxon-name-part taxon-name-part-type="genus" reg="Coccidula">Coccidula</tp:taxon-name-part></tp:taxon-name></italic> Kugelann <bold>A</bold><italic><tp:taxon-name><tp:taxon-name-part taxon-name-part-type="genus" reg="Coccidula">C.</tp:taxon-name-part> <tp:taxon-name-part taxon-name-part-type="species" reg="rufa">rufa</tp:taxon-name-part></tp:taxon-name></italic> larva <bold>B</bold><italic><tp:taxon-name><tp:taxon-name-part taxon-name-part-type="genus" reg="Coccidula">C.</tp:taxon-name-part> <tp:taxon-name-part taxon-name-part-type="species" reg="rufa">rufa</tp:taxon-name-part></tp:taxon-name></italic> pupa <bold>C</bold><italic><tp:taxon-name><tp:taxon-name-part taxon-name-part-type="genus" reg="Coccidula">C.</tp:taxon-name-part> <tp:taxon-name-part taxon-name-part-type="species" reg="lepida">lepida</tp:taxon-name-part></tp:taxon-name></italic>, dorsal <bold>D</bold><italic><tp:taxon-name><tp:taxon-name-part taxon-name-part-type="genus" reg="Coccidula">C.</tp:taxon-name-part> <tp:taxon-name-part taxon-name-part-type="species" reg="lepida">lepida</tp:taxon-name-part></tp:taxon-name></italic>, ventral <bold>E</bold><italic><tp:taxon-name><tp:taxon-name-part taxon-name-part-type="genus" reg="Coccidula">C.</tp:taxon-name-part> <tp:taxon-name-part taxon-name-part-type="species" reg="litophiloides">litophiloides</tp:taxon-name-part></tp:taxon-name></italic><bold>F</bold><italic><tp:taxon-name><tp:taxon-name-part taxon-name-part-type="genus" reg="Coccidula">C.</tp:taxon-name-part> <tp:taxon-name-part taxon-name-part-type="species" reg="reitteri">reitteri</tp:taxon-name-part></tp:taxon-name></italic><bold>G</bold><italic><tp:taxon-name><tp:taxon-name-part taxon-name-part-type="genus" reg="Coccidula">C.</tp:taxon-name-part> <tp:taxon-name-part taxon-name-part-type="species" reg="rufa">rufa</tp:taxon-name-part></tp:taxon-name></italic><bold>H</bold><italic><tp:taxon-name><tp:taxon-name-part taxon-name-part-type="genus" reg="Coccidula">C.</tp:taxon-name-part> <tp:taxon-name-part taxon-name-part-type="species" reg="scutellata">scutellata</tp:taxon-name-part></tp:taxon-name></italic><bold>A, B</bold> Gilles San Martin, Wikimedia Commons <bold>C, D</bold> Danny Haelewaters <bold>G, H</bold> Udo Schmidt. Scale bars: 1 mm (<bold>C–H</bold>).</p></caption><graphic xmlns:xlink="http://www.w3.org/1999/xlink" xlink:href="zookeys-1043-061-g001.jpg" position="float" orientation="portrait" xlink:type="simple" id="oo_554376.jpg"><uri content-type="original_file" xlink:type="simple">https://binary.pensoft.net/fig/554376</uri></graphic></fig></tp:treatment-sec></tp:taxon-treatment>
