# Supplementary material for: Revision of the genus Coccidula Kugelann (Coleoptera, Coccinellidae)
Source: Zookeys. 2021 Jun 11;1043:61–85. doi: 10.3897/zookeys.1043.65829 (PMC8213682; doi:10.3897/zookeys.1043.65829)
Supplement: XML Treatment for Coccidula scutellata [file zookeys.1043.65829-treatment6.xml]

<!DOCTYPE tp:taxon-treatment
  PUBLIC "-//TaxonX//DTD Taxonomic Treatment Publishing DTD v0 20100105//EN" "tax-treatment-NSO.dtd">
<tp:taxon-treatment xmlns:tp="http://www.plazi.org/taxpub"><tp:treatment-meta><kwd-group><label>Taxon classification</label><kwd><named-content xmlns:xlink="http://www.w3.org/1999/xlink" content-type="kingdom">Animalia</named-content></kwd><kwd><named-content xmlns:xlink="http://www.w3.org/1999/xlink" content-type="order">Coleoptera</named-content></kwd><kwd><named-content xmlns:xlink="http://www.w3.org/1999/xlink" content-type="family">Coccinellidae</named-content></kwd></kwd-group><mixed-citation publication-type="journal"><person-group><name><surname>Szawaryn</surname><given-names>Karol</given-names></name><name><surname>Nedvěd</surname><given-names>Oldřich</given-names></name><name><surname>Biranvand</surname><given-names>Amir</given-names></name><name><surname>Czerwiński</surname><given-names>Tomasz</given-names></name><name><surname>Nattier</surname><given-names>Romain</given-names></name></person-group><article-title>Revision of the genus <italic><tp:taxon-name><tp:taxon-name-part taxon-name-part-type="genus" reg="Coccidula">Coccidula</tp:taxon-name-part></tp:taxon-name></italic> Kugelann (<tp:taxon-name><tp:taxon-name-part taxon-name-part-type="order">Coleoptera</tp:taxon-name-part></tp:taxon-name>, <tp:taxon-name><tp:taxon-name-part taxon-name-part-type="family">Coccinellidae</tp:taxon-name-part></tp:taxon-name>)</article-title><source>Zookeys</source><day>11</day><month>6</month><year>2021</year><volume>1043</volume><fpage>61</fpage><lpage>85</lpage><pub-id pub-id-type="doi">10.3897/zookeys.1043.65829</pub-id></mixed-citation></tp:treatment-meta><tp:nomenclature><tp:taxon-name><object-id xmlns:xlink="http://www.w3.org/1999/xlink" content-type="arpha" xlink:type="simple">69A8F176-F3EC-52D7-83FC-33DB64C28042</object-id>
              <tp:taxon-name-part taxon-name-part-type="genus" reg="Coccidula">Coccidula</tp:taxon-name-part>
              <tp:taxon-name-part taxon-name-part-type="species" reg="scutellata">scutellata</tp:taxon-name-part>
            </tp:taxon-name><tp:taxon-authority>(Herbst, 1783)</tp:taxon-authority><xref ref-type="fig" rid="F1">Figs 1H</xref><xref ref-type="fig" rid="F9">, 9A–G</xref><xref ref-type="fig" rid="F10">, 10A–I</xref><tp:nomenclature-citation-list><tp:nomenclature-citation><tp:taxon-name>
                  <tp:taxon-name-part taxon-name-part-type="genus" reg="Chrysomela">Chrysomela</tp:taxon-name-part> <tp:taxon-name-part taxon-name-part-type="species" reg="scutellata">scutellata</tp:taxon-name-part></tp:taxon-name><comment>Herbst, 1783: 58.</comment></tp:nomenclature-citation><tp:nomenclature-citation><tp:taxon-name>
                  <tp:taxon-name-part taxon-name-part-type="genus" reg="Nitidula">Nitidula</tp:taxon-name-part> <tp:taxon-name-part taxon-name-part-type="species" reg="quinquepunctata">quinquepunctata</tp:taxon-name-part></tp:taxon-name><comment>Fabricius, 1787: 52.</comment></tp:nomenclature-citation><tp:nomenclature-citation><tp:taxon-name>
                  <tp:taxon-name-part taxon-name-part-type="genus" reg="Silpha">Silpha</tp:taxon-name-part> <tp:taxon-name-part taxon-name-part-type="species" reg="melanophthalma">melanophthalma</tp:taxon-name-part></tp:taxon-name><comment>Gmelin, 1790: 1627.</comment></tp:nomenclature-citation><tp:nomenclature-citation><tp:taxon-name>
                  <tp:taxon-name-part taxon-name-part-type="genus" reg="Nitidula">Nitidula</tp:taxon-name-part> <tp:taxon-name-part taxon-name-part-type="species" reg="bipunctata">bipunctata</tp:taxon-name-part></tp:taxon-name><comment>Gmelin, 1790: 1630</comment></tp:nomenclature-citation><tp:nomenclature-citation><tp:taxon-name>
                  <tp:taxon-name-part taxon-name-part-type="genus" reg="Coccidula">Coccidula</tp:taxon-name-part> <tp:taxon-name-part taxon-name-part-type="species" reg="scutellata">scutellata</tp:taxon-name-part></tp:taxon-name><comment>: <xref ref-type="bibr" rid="B24">Kugelann 1798</xref>: 421.</comment></tp:nomenclature-citation><tp:nomenclature-citation><tp:taxon-name>
                    <tp:taxon-name-part taxon-name-part-type="genus" reg="Coccidula">Coccidula</tp:taxon-name-part> <tp:taxon-name-part taxon-name-part-type="species" reg="scutellata">scutellata</tp:taxon-name-part></tp:taxon-name><comment>var. subrufa Weise, 1879: 131. </comment></tp:nomenclature-citation><tp:nomenclature-citation><tp:taxon-name>
                    <tp:taxon-name-part taxon-name-part-type="genus" reg="Coccidula">Coccidula</tp:taxon-name-part> <tp:taxon-name-part taxon-name-part-type="species" reg="scutellata">scutellata</tp:taxon-name-part></tp:taxon-name><comment>var. arquata Weise, 1879: 131. </comment></tp:nomenclature-citation><tp:nomenclature-citation><tp:taxon-name>
                    <tp:taxon-name-part taxon-name-part-type="genus" reg="Coccidula">Coccidula</tp:taxon-name-part> <tp:taxon-name-part taxon-name-part-type="species" reg="scutellata">scutellata</tp:taxon-name-part></tp:taxon-name><comment>var. aethiops Krauss, 1902: 92. </comment></tp:nomenclature-citation></tp:nomenclature-citation-list></tp:nomenclature><tp:treatment-sec sec-type="material" id="SECID0E6YBG"><title>Material examined.</title><p>Armenia, Erevan, 9.06.1987, leg. V. Karasjov (5: <abbrev xmlns:xlink="http://www.w3.org/1999/xlink" content-type="institution" xlink:title="Andrzej Jadwiszczak Collection, Poland" id="ABBRID0EFZBG" xlink:type="simple">AJC</abbrev>); Czech Rep., Praha-Kyje, 21.1.1945, lgt. Günnther, (1: <named-content xmlns:xlink="http://www.w3.org/1999/xlink" content-type="dwc:institutional_code" xlink:type="simple">NMP</named-content>); Plzeň, 20.7.1978, lgt. V. Mach, (2: <named-content xmlns:xlink="http://www.w3.org/1999/xlink" content-type="dwc:institutional_code" xlink:type="simple">USB</named-content>); Kokořínský důl, 28.8.1994, lgt. J. Řehounek (1: <named-content xmlns:xlink="http://www.w3.org/1999/xlink" content-type="dwc:institutional_code" xlink:type="simple">USB</named-content>); Loučeň, 17.8.1994, lgt. J. Řehounek (1: <named-content xmlns:xlink="http://www.w3.org/1999/xlink" content-type="dwc:institutional_code" xlink:type="simple">USB</named-content>); France, St. Cucufa, VI 65, MD, Ch. ‘Duverger det., J.P. Coutanceau det. 2004’ (1: <named-content xmlns:xlink="http://www.w3.org/1999/xlink" content-type="dwc:institutional_code" xlink:type="simple">MNHN</named-content>); Poland, Kampinos Forest near Warsaw, 17.06.2020, leg. D. Marczak (11: <abbrev xmlns:xlink="http://www.w3.org/1999/xlink" content-type="institution" xlink:title="Museum and Institute of Zoology, Warsaw, Poland" id="ABBRID0ED1BG" xlink:type="simple">MIZ</abbrev>); Slovakia, Bratislava, 27.4.36, lgt. O. Kavan (1: <named-content xmlns:xlink="http://www.w3.org/1999/xlink" content-type="dwc:institutional_code" xlink:type="simple">NMP</named-content>); Ukraine, Kharkiv region, Kharkiv district, Bobrovka vill., reserve “Aleshkina balka”, 2017-04-28, lgt. A. Slutsky (1: <abbrev xmlns:xlink="http://www.w3.org/1999/xlink" content-type="institution" xlink:title="Alexander Slutsky Collection, Kharkov, Ukraine" id="ABBRID0EN1BG" xlink:type="simple">ASC</abbrev>). Type material not studied, deposited in Museum für Naturkunde, Berlin, Germany.</p></tp:treatment-sec><tp:treatment-sec sec-type="diagnosis" id="SECID0ES1BG"><title>Diagnosis.</title><p><italic><tp:taxon-name><tp:taxon-name-part taxon-name-part-type="genus" reg="Coccidula">Coccidula</tp:taxon-name-part> <tp:taxon-name-part taxon-name-part-type="species" reg="scutellata">scutellata</tp:taxon-name-part></tp:taxon-name></italic> is the most variable species in body coloration. Typical forms with five black maculae on the elytra can be easily distinguished from other <italic><tp:taxon-name><tp:taxon-name-part taxon-name-part-type="genus" reg="Coccidula">Coccidula</tp:taxon-name-part></tp:taxon-name></italic> species, however uniformly colored testaceous forms are externally similar to <italic><tp:taxon-name><tp:taxon-name-part taxon-name-part-type="genus" reg="Coccidula">C.</tp:taxon-name-part> <tp:taxon-name-part taxon-name-part-type="species" reg="rufa">rufa</tp:taxon-name-part></tp:taxon-name></italic>. They can be easily distinguished by the shape of carinae on prosternal process, which are straight and form a sub-triangular pattern in <italic><tp:taxon-name><tp:taxon-name-part taxon-name-part-type="genus" reg="Coccidula">C.</tp:taxon-name-part> <tp:taxon-name-part taxon-name-part-type="species" reg="rufa">rufa</tp:taxon-name-part></tp:taxon-name></italic>, and are sinuate and broadly rounded apically, and fused with anterior border of prosternum in <italic><tp:taxon-name><tp:taxon-name-part taxon-name-part-type="genus" reg="Coccidula">C.</tp:taxon-name-part> <tp:taxon-name-part taxon-name-part-type="species" reg="scutellata">scutellata</tp:taxon-name-part></tp:taxon-name></italic>. Moreover, <italic><tp:taxon-name><tp:taxon-name-part taxon-name-part-type="genus" reg="Coccidula">C.</tp:taxon-name-part> <tp:taxon-name-part taxon-name-part-type="species" reg="scutellata">scutellata</tp:taxon-name-part></tp:taxon-name></italic> has a more distinct shoulder tubercle, and relatively narrower protnotum. Also, the male genitalia are distinctive, with penis guide longer than parameres in <italic><tp:taxon-name><tp:taxon-name-part taxon-name-part-type="genus" reg="Coccidula">C.</tp:taxon-name-part> <tp:taxon-name-part taxon-name-part-type="species" reg="rufa">rufa</tp:taxon-name-part></tp:taxon-name></italic> and much shorter in <italic><tp:taxon-name><tp:taxon-name-part taxon-name-part-type="genus" reg="Coccidula">C.</tp:taxon-name-part> <tp:taxon-name-part taxon-name-part-type="species" reg="scutellata">scutellata</tp:taxon-name-part></tp:taxon-name></italic>. Spermatheca, in female genitalia, is broadened apically in <italic><tp:taxon-name><tp:taxon-name-part taxon-name-part-type="genus" reg="Coccidula">C.</tp:taxon-name-part> <tp:taxon-name-part taxon-name-part-type="species" reg="scutellata">scutellata</tp:taxon-name-part></tp:taxon-name></italic>, while in <italic><tp:taxon-name><tp:taxon-name-part taxon-name-part-type="genus" reg="Coccidula">C.</tp:taxon-name-part> <tp:taxon-name-part taxon-name-part-type="species" reg="rufa">rufa</tp:taxon-name-part></tp:taxon-name></italic> it is almost uniform in diameter.</p></tp:treatment-sec><tp:treatment-sec sec-type="description" id="SECID0EC5BG"><title>Description.</title><p>Length = 2.8–4.2 mm, BL/BW = 1.85–2.05, <abbrev xmlns:xlink="http://www.w3.org/1999/xlink" xlink:title="elytral length along suture including scutellum" id="ABBRID0EI5BG" xlink:type="simple">EL</abbrev>/BW = 1.36–1.46, <abbrev xmlns:xlink="http://www.w3.org/1999/xlink" xlink:title="pronotal width across widest part" id="ABBRID0EM5BG" xlink:type="simple">PW</abbrev>/BW = 0.70–0.75.</p><p>Body elongate, slightly widening in posterior part. Elytra of typical (European) form testaceous with five black maculae (Fig. <xref ref-type="fig" rid="F1">1H</xref>), one large covering scutellar shield and surrounding portion of elytra, and four sub-oval maculae in the median part, two of which are placed close to elytral suture and remaining two, close to lateral margin. Sometimes macula surrounding scutellar shield extends along elytral suture, sometimes maculae placed in median part of elytra are fused, forming single band. Various forms with reductions of this pattern are also present to completely testaceous forms without any trace of black color. Ventral side testaceous with prosternal process, mesoventrite, metaventrite, most of ventrite 1 (except lateral corners), and central part of ventrite 2 black.</p><p>Head and pronotum covered with uniform small setiferous punctures arranged irregularly. Pronotum transverse, broadly rounded laterally, with broad, glabrous lateral margin (Fig. <xref ref-type="fig" rid="F9">9B</xref>); pronotum covered with dense setiferous punctures, with single row of larger punctures along lateral border. Posterior pronotal corners not produced. Prosternum with anterior margin with bordering line complete. Prosternal process with complete lateral carinae in form of sinuate line, joined roundly and merged with anterior border of pronotum (Fig. <xref ref-type="fig" rid="F9">9E</xref>).</p><fig id="F9" position="float" orientation="portrait"><object-id xmlns:xlink="http://www.w3.org/1999/xlink" content-type="doi" xlink:type="simple">10.3897/zookeys.1043.65829.figure9</object-id><object-id xmlns:xlink="http://www.w3.org/1999/xlink" content-type="arpha" xlink:type="simple">95404468-2CA9-556D-9ED6-6F16C1E54F44</object-id><label>Figure 9.</label><caption><p><italic><tp:taxon-name><tp:taxon-name-part taxon-name-part-type="genus" reg="Coccidula">Coccidula</tp:taxon-name-part> <tp:taxon-name-part taxon-name-part-type="species" reg="scutellata">scutellata</tp:taxon-name-part></tp:taxon-name></italic> (Reitter) SEM illustrations <bold>A</bold> body, dorsal <bold>B</bold> pronotum <bold>C</bold> head, ventral <bold>D</bold> mesoventrite, metaventrite and ventrite 1 <bold>E</bold> prosternum <bold>F</bold> ventrites 4–6, male <bold>G</bold> pro-tarsal claw. Scale bars: 1 mm (<bold>A</bold>); 500 µm (<bold>B, D, E</bold>); 400 µm (<bold>C, F</bold>); 100 µm (<bold>G</bold>).</p></caption><graphic xmlns:xlink="http://www.w3.org/1999/xlink" xlink:href="zookeys-1043-061-g009.jpg" position="float" orientation="portrait" xlink:type="simple" id="oo_554385.jpg"><uri content-type="original_file" xlink:type="simple">https://binary.pensoft.net/fig/554385</uri></graphic></fig><p>Scutellar shield pentagonal, covered with dense setiferous punctures. Elytra covered with two types of punctures, small setiferous punctures irregularly distributed throughout elytral surface, some of these punctures surrounded by larger depressed circles forming nine irregular longitudinal rows along whole length of elytra. Shoulder tubercles distinct, lateral elytral margin of elytra not visible from above in anterior part (Fig. <xref ref-type="fig" rid="F9">9A</xref>). Mesoventrite with anterior border interrupted in median part. Metaventrite with postcoxal lines transverse in median part and then descending laterally, not fused on metaventral process in median part (Fig. <xref ref-type="fig" rid="F9">9D</xref>). Covered with setiferous punctures very sparsely distributed in central part of sclerite, densely setose in lateral parts, with single row of large punctures below postcoxal lines and above metacoxae.</p><p>Abdominal postcoxal lines complete, rounded, reaching slightly more than half of length of ventrite 1 measured below metacoxa. Ventrites covered with dense setiferous punctures.</p><p><bold><italic>Male genitalia</italic>.</bold> Tegmen in inner view (Fig. <xref ref-type="fig" rid="F10">10A</xref>) with penis guide subtriangular with pointed apex; short, about two times shorter than parameres. Parameres elongate elliptical (Fig. <xref ref-type="fig" rid="F10">10B</xref>), inner surface smooth, with long setae on inner surface and in apical margin. Penis simple with pointed apex (Fig. <xref ref-type="fig" rid="F10">10C</xref>).</p><fig id="F10" position="float" orientation="portrait"><object-id xmlns:xlink="http://www.w3.org/1999/xlink" content-type="doi" xlink:type="simple">10.3897/zookeys.1043.65829.figure10</object-id><object-id xmlns:xlink="http://www.w3.org/1999/xlink" content-type="arpha" xlink:type="simple">EFA08962-3742-53EA-A797-9047397654CA</object-id><label>Figure 10.</label><caption><p><italic><tp:taxon-name><tp:taxon-name-part taxon-name-part-type="genus" reg="Coccidula">Coccidula</tp:taxon-name-part> <tp:taxon-name-part taxon-name-part-type="species" reg="scutellata">scutellata</tp:taxon-name-part></tp:taxon-name></italic> (Reitter) <bold>A</bold> tegmen, inner <bold>B</bold> tegmen, lateral <bold>C</bold> penis, lateral <bold>D</bold> male genital segment, dorsal <bold>E</bold> spermatheca <bold>F</bold> female genitalia <bold>G</bold> left and right mandibles <bold>H</bold> maxilla <bold>I</bold> metendosternite. Scale bars: 500 µm (<bold>A–F</bold>); 200 µm (<bold>G–I</bold>).</p></caption><graphic xmlns:xlink="http://www.w3.org/1999/xlink" xlink:href="zookeys-1043-061-g010.jpg" position="float" orientation="portrait" xlink:type="simple" id="oo_554386.jpg"><uri content-type="original_file" xlink:type="simple">https://binary.pensoft.net/fig/554386</uri></graphic></fig><p><bold><italic>Female genitalia</italic>.</bold> Sperm duct short, about as long as half of length of spermatheca (Fig. <xref ref-type="fig" rid="F10">10E</xref>). Spermatheca vermiform, distinctly broadened apically. Accessory gland membranous, longer than sperm duct.</p></tp:treatment-sec><tp:treatment-sec sec-type="type locality" id="SECID0EGDAI"><title>Type locality.</title><p>Pomerania (Germany, Poland)</p></tp:treatment-sec><tp:treatment-sec sec-type="distribution" id="SECID0ELDAI"><title>Distribution.</title><p>Europe (all countries), Africa: Morocco, Asia: Kazakhstan, Russia (West Siberia).</p><fig id="F11" position="float" orientation="portrait"><object-id xmlns:xlink="http://www.w3.org/1999/xlink" content-type="doi" xlink:type="simple">10.3897/zookeys.1043.65829.figure11</object-id><object-id xmlns:xlink="http://www.w3.org/1999/xlink" content-type="arpha" xlink:type="simple">FCACE49D-80D0-5BB1-8425-29333D24DFE5</object-id><label>Figure 11.</label><caption><p><italic><tp:taxon-name><tp:taxon-name-part taxon-name-part-type="genus" reg="Lithophilus">Lithophilus</tp:taxon-name-part> <tp:taxon-name-part taxon-name-part-type="species" reg="naviauxi">naviauxi</tp:taxon-name-part></tp:taxon-name></italic> Duverger <bold>A</bold> paratype <named-content xmlns:xlink="http://www.w3.org/1999/xlink" content-type="dwc:institutional_code" xlink:type="simple">MNHN</named-content>, dorsal <bold>B</bold> paratype labels and abdomen <bold>C</bold><italic><tp:taxon-name><tp:taxon-name-part taxon-name-part-type="genus" reg="Coccidula">Coccidula</tp:taxon-name-part> <tp:taxon-name-part taxon-name-part-type="species" reg="litophiloides">litophiloides</tp:taxon-name-part></tp:taxon-name></italic> Reitter, holotype labels <bold>D</bold><italic><tp:taxon-name><tp:taxon-name-part taxon-name-part-type="genus" reg="Coccidula">Coccidula</tp:taxon-name-part> <tp:taxon-name-part taxon-name-part-type="species" reg="suturalis">suturalis</tp:taxon-name-part></tp:taxon-name></italic> Reitter, holotype labels.</p></caption><graphic xmlns:xlink="http://www.w3.org/1999/xlink" xlink:href="zookeys-1043-061-g011.jpg" position="float" orientation="portrait" xlink:type="simple" id="oo_554387.jpg"><uri content-type="original_file" xlink:type="simple">https://binary.pensoft.net/fig/554387</uri></graphic></fig></tp:treatment-sec><tp:treatment-sec><!--Section generated to contain objects referenced in tp:taxon-treatment.--><fig id="F1" position="float" orientation="portrait"><object-id xmlns:xlink="http://www.w3.org/1999/xlink" content-type="doi" xlink:type="simple">10.3897/zookeys.1043.65829.figure1</object-id><object-id xmlns:xlink="http://www.w3.org/1999/xlink" content-type="arpha" xlink:type="simple">E1C73F61-0CDE-5E30-9CB6-72F4C4FB7891</object-id><label>Figure 1.</label><caption><p>Immature stages and habitus of adult species of <italic><tp:taxon-name><tp:taxon-name-part taxon-name-part-type="genus" reg="Coccidula">Coccidula</tp:taxon-name-part></tp:taxon-name></italic> Kugelann <bold>A</bold><italic><tp:taxon-name><tp:taxon-name-part taxon-name-part-type="genus" reg="Coccidula">C.</tp:taxon-name-part> <tp:taxon-name-part taxon-name-part-type="species" reg="rufa">rufa</tp:taxon-name-part></tp:taxon-name></italic> larva <bold>B</bold><italic><tp:taxon-name><tp:taxon-name-part taxon-name-part-type="genus" reg="Coccidula">C.</tp:taxon-name-part> <tp:taxon-name-part taxon-name-part-type="species" reg="rufa">rufa</tp:taxon-name-part></tp:taxon-name></italic> pupa <bold>C</bold><italic><tp:taxon-name><tp:taxon-name-part taxon-name-part-type="genus" reg="Coccidula">C.</tp:taxon-name-part> <tp:taxon-name-part taxon-name-part-type="species" reg="lepida">lepida</tp:taxon-name-part></tp:taxon-name></italic>, dorsal <bold>D</bold><italic><tp:taxon-name><tp:taxon-name-part taxon-name-part-type="genus" reg="Coccidula">C.</tp:taxon-name-part> <tp:taxon-name-part taxon-name-part-type="species" reg="lepida">lepida</tp:taxon-name-part></tp:taxon-name></italic>, ventral <bold>E</bold><italic><tp:taxon-name><tp:taxon-name-part taxon-name-part-type="genus" reg="Coccidula">C.</tp:taxon-name-part> <tp:taxon-name-part taxon-name-part-type="species" reg="litophiloides">litophiloides</tp:taxon-name-part></tp:taxon-name></italic><bold>F</bold><italic><tp:taxon-name><tp:taxon-name-part taxon-name-part-type="genus" reg="Coccidula">C.</tp:taxon-name-part> <tp:taxon-name-part taxon-name-part-type="species" reg="reitteri">reitteri</tp:taxon-name-part></tp:taxon-name></italic><bold>G</bold><italic><tp:taxon-name><tp:taxon-name-part taxon-name-part-type="genus" reg="Coccidula">C.</tp:taxon-name-part> <tp:taxon-name-part taxon-name-part-type="species" reg="rufa">rufa</tp:taxon-name-part></tp:taxon-name></italic><bold>H</bold><italic><tp:taxon-name><tp:taxon-name-part taxon-name-part-type="genus" reg="Coccidula">C.</tp:taxon-name-part> <tp:taxon-name-part taxon-name-part-type="species" reg="scutellata">scutellata</tp:taxon-name-part></tp:taxon-name></italic><bold>A, B</bold> Gilles San Martin, Wikimedia Commons <bold>C, D</bold> Danny Haelewaters <bold>G, H</bold> Udo Schmidt. Scale bars: 1 mm (<bold>C–H</bold>).</p></caption><graphic xmlns:xlink="http://www.w3.org/1999/xlink" xlink:href="zookeys-1043-061-g001.jpg" position="float" orientation="portrait" xlink:type="simple" id="oo_554376.jpg"><uri content-type="original_file" xlink:type="simple">https://binary.pensoft.net/fig/554376</uri></graphic></fig></tp:treatment-sec><ref-list><ref id="B24"><mixed-citation xmlns:xlink="http://www.w3.org/1999/xlink" xlink:type="simple"><person-group><name name-style="western"><surname>Kugelann</surname><given-names>JG</given-names></name></person-group> (<year>1798</year>) <source>Verzeichniss der Käfer Preussens. Entworfen von Johann Gottlieb Kugelann Apotheker in Osterode. Ausgearbeitet von Johann Karl Wilhelm Illiger. Mit einer Vorrede von Hellwig und dem angehängten Versuch einer natürlichen Ordnung und Gattungsfolge der Insecten.</source><publisher-name>Johann Jacob Gebauer</publisher-name>, <publisher-loc>Halle</publisher-loc>, <size units="page">500 pp</size>. <ext-link xlink:type="simple" ext-link-type="doi" xlink:href="10.5962/bhl.title.125071">https://doi.org/10.5962/bhl.title.125071</ext-link></mixed-citation></ref></ref-list></tp:taxon-treatment>
